# Supplementary material for: A genome-wide association analysis identifies 16 novel susceptibility loci for carpal tunnel syndrome
Source: Nat Commun. 2019 Mar 4;10:1030. doi: 10.1038/s41467-019-08993-6 (PMC6399342; doi:10.1038/s41467-019-08993-6)
Supplement: Supplementary file 4 — Supplementary Data 1 [file 41467_2019_8993_MOESM4_ESM.xlsx]

## Sheet: 422 genomewide significant SNPs
Supplementary Data 1: 428 SNPs significantly associated (p≤5×10-8) in the CTS GWAS.
Key:
SNP = SNP ID; CHR = chromosome; BP = genomic position (GRCh 37); ALLELE1 = effect allele; ALLELE2 = non-effect allele; A1FREQ = Frequency of ALLELE1; INFO = Info score for imputed SNPs; BETA = Beta value for ALLELE1; SE = Standard Error; P = Association P-value
Notes:
The SNPs are ranked by p-value, from most significant to least significant).
The top SNP at each of the 16 loci is shown in red. If two SNPs at a locus had identical p-values, the SNP with the higher Info score was chosen. Similarly, SNPs without rs-IDs and SNPs where one allele was a short tandem repeat were not reported as the most significant SNP at a locus.
SNP	CHR	BP	ALLELE1	ALLELE0	A1FREQ	INFO	BETA	SE	P
rs72755233	15	100692953	G	A	0.887129	1	-0.00479686	0.000605518	2.3e-15	1
rs62621197	19	8670147	C	T	0.963583	0.924188	-0.00794535	0.00106233	7.5e-14	2
rs1863190	2	218128152	A	T	0.239163	0.997145	-0.00324739	0.000450145	5.4e-13
rs10185161	2	218129185	C	T	0.76157	0.994867	0.00324686	0.000450734	5.9e-13
rs13430869	2	218146818	G	T	0.252583	0.993593	-0.00317776	0.000442333	6.8e-13
rs2162000	2	218141490	C	G	0.762669	0.996881	0.00323174	0.000451181	7.9e-13
rs2194745	2	218128945	G	A	0.762233	0.996801	0.00323056	0.00045103	7.9e-13
rs12694412	2	218146599	G	A	0.252503	0.993789	-0.00316678	0.000442329	8.1e-13
rs12694411	2	218146543	T	A	0.252477	0.993771	-0.00316459	0.000442334	8.4e-13
rs12467332	2	218114104	A	C	0.812104	0.925034	0.00362922	0.000507947	9e-13
rs35491681	2	218122156	A	G	0.748387	0.993709	0.00315668	0.000442921	1e-12
rs6713558	2	218148030	C	G	0.857644	0.997128	0.00391646	0.000549414	1e-12
rs11695070	2	218122535	G	A	0.74844	0.995372	0.00315161	0.000442592	1.1e-12
rs34975548	2	218122107	G	A	0.748451	0.993429	0.00315322	0.000443017	1.1e-12
rs62175239	2	218127033	C	T	0.858129	0.995971	0.00391421	0.000550008	1.1e-12
2:218146316_CAA_C	2	218146316	CAA	C	0.251625	0.991581	-0.00315068	0.000443496	1.2e-12
rs13013312	2	218122743	T	C	0.748362	0.991622	0.00314982	0.000443463	1.2e-12
rs5002640	2	218146239	G	A	0.252528	0.994213	-0.00314473	0.000442243	1.2e-12
rs13006493	2	218121895	T	A	0.748438	0.99312	0.00314467	0.000443051	1.3e-12
rs2373044	2	218132331	C	A	0.239925	0.993211	-0.00319255	0.000450096	1.3e-12
rs6732259	2	218122755	C	G	0.748215	0.992033	0.00314492	0.000443343	1.3e-12
2:218143570_CTT_C	2	218143570	CTT	C	0.252245	0.989531	-0.00313509	0.000442932	1.5e-12
rs11683981	2	218147429	A	G	0.857643	0.996744	0.00388908	0.000549386	1.5e-12
rs2113825	2	218143731	C	T	0.857368	0.993957	0.00388333	0.000548807	1.5e-12
rs2553027	2	218121610	C	T	0.252927	0.994794	-0.00312777	0.000442223	1.5e-12
rs11684828	2	218122764	A	G	0.748357	0.991954	0.00313268	0.00044345	1.6e-12
rs10490757	2	218126236	T	C	0.857599	0.996126	0.00387719	0.000549107	1.7e-12
rs10932707	2	218114695	T	C	0.742949	0.990135	0.00310522	0.000440362	1.8e-12
rs7588430	2	218120669	T	C	0.747026	0.99227	0.00311878	0.000442335	1.8e-12
rs10221930	2	218145707	G	A	0.857991	0.998255	0.00386791	0.000549545	1.9e-12
rs12470054	2	218134109	C	A	0.254171	0.993566	-0.00310662	0.000441399	1.9e-12
rs3791679	2	56096892	A	G	0.774796	1	-0.00322951	0.000458956	2e-12
rs4674139	2	218129547	A	G	0.857753	0.996586	0.00386435	0.000549375	2e-12
rs10490758	2	218139894	C	G	0.857095	0.995825	0.00385414	0.000548578	2.1e-12
rs10203066	2	218144954	G	A	0.858055	1	0.00385843	0.000549458	2.2e-12
rs10221933	2	218146108	G	C	0.858299	0.997952	0.00386317	0.000550182	2.2e-12
rs57632285	2	218146354	T	G	0.85786	0.997362	0.0038568	0.000549443	2.2e-12
rs59985551	2	56106928	C	T	0.775735	0.998291	-0.00322843	0.000459718	2.2e-12
rs10185503	2	218120475	T	C	0.747711	0.992468	0.0031064	0.000442717	2.3e-12
rs2113827	2	218111310	C	T	0.25782	0.991083	-0.00308649	0.00044008	2.3e-12
rs2553026	2	218123648	G	A	0.253482	1	-0.0030947	0.000440964	2.3e-12
rs57794967	2	218146382	A	G	0.857869	0.997386	0.00385601	0.000549447	2.3e-12
rs57627956	2	218122245	G	T	0.754192	0.970963	0.00316162	0.000451343	2.5e-12
rs12622508	2	218120700	C	A	0.747801	0.992448	0.00309558	0.000442775	2.7e-12
rs60189346	2	218122246	A	C	0.753842	0.97054	0.0031528	0.000451233	2.8e-12
rs62175241	2	218134988	C	T	0.857733	0.99621	0.00383811	0.000549487	2.9e-12
rs12622189	2	218132858	A	G	0.74666	0.994108	0.00308013	0.000441732	3.1e-12
rs56733382	2	218121903	G	A	0.857685	0.992342	0.0038365	0.000550185	3.1e-12
rs4674138	2	218121776	G	A	0.857676	0.992347	0.00383263	0.000550155	3.3e-12
rs62175240	2	218134786	G	T	0.857713	0.996119	0.00382618	0.000549451	3.3e-12
rs12622529	2	218120660	G	A	0.857326	0.99151	0.00382132	0.000549757	3.6e-12
rs2565689	2	218110548	T	A	0.253244	0.990736	-0.00307419	0.0004425	3.7e-12
rs16857189	2	218149300	C	T	0.805207	0.998241	0.00336534	0.000484634	3.8e-12
rs13014006	2	218109403	A	C	0.742284	0.989317	0.00305172	0.000440188	4.1e-12
rs76753502	2	218122244	T	C	0.7533	0.974202	0.00312153	0.000450363	4.2e-12
rs60279308	2	218138857	G	C	0.857269	0.996387	0.00379819	0.000548612	4.4e-12
rs2565688	2	218111701	T	A	0.255029	0.989789	-0.00305801	0.000441868	4.5e-12
rs13412710	2	218149159	A	G	0.805012	0.998735	0.00334408	0.000484352	5e-12
rs12927	2	218148883	C	T	0.805078	0.9984	0.00334439	0.000484466	5.1e-12
rs16857158	2	218142424	A	C	0.857193	0.99747	0.00377819	0.00054841	5.6e-12
rs4674140	2	218143061	A	G	0.857241	0.997374	0.00377789	0.000548447	5.6e-12
rs11676136	2	218140435	T	C	0.857221	0.997161	0.00377705	0.000548498	5.7e-12
rs11695415	2	218138484	T	C	0.857167	0.996114	0.00377734	0.000548549	5.7e-12
rs6843953	4	13221747	C	T	0.861462	0.99611	-0.00382369	0.000555452	5.8e-12
rs13412814	2	218149208	A	G	0.804626	1	0.00330481	0.000484017	8.6e-12
rs112187824	2	218149284	A	ACTGT	0.805239	0.997743	0.00329814	0.000484816	1e-11
rs10205394	2	218150948	G	C	0.802751	0.992608	0.00328304	0.00048352	1.1e-11
rs4356642	2	218127910	A	G	0.750253	0.993639	0.00301157	0.000443742	1.1e-11
rs17181956	2	218146080	C	T	0.892035	0.977684	0.00422956	0.000623763	1.2e-11
rs10164712	2	218152840	G	A	0.806974	0.993263	0.00329189	0.000487471	1.4e-11
rs57021693	2	218148898	C	CA	0.805583	0.99634	0.00328104	0.000485438	1.4e-11
rs2553028	2	218117956	C	G	0.260723	0.993246	-0.00295807	0.00043806	1.5e-11
rs10496052	2	56010473	T	C	0.791215	0.985819	-0.00317367	0.000474473	2.2e-11
rs572508960	2	218138457	A	AT	0.862379	0.976956	0.00376226	0.000562655	2.3e-11
rs66525731	4	13223427	C	T	0.863211	0.996028	-0.00371586	0.000558485	2.9e-11
rs62167688	2	56009382	C	A	0.793463	0.990389	-0.00315117	0.000475165	3.3e-11
rs2009262	2	56012214	T	C	0.793045	0.990075	-0.00314494	0.000475098	3.6e-11
rs56000151	2	218113380	T	G	0.848984	0.988656	0.00355719	0.000537274	3.6e-11
rs12464737	2	56029838	G	T	0.79849	0.994385	-0.00316714	0.000478824	3.7e-11
rs73227607	4	13197517	C	T	0.869675	0.996675	-0.00376175	0.000569664	4e-11
rs3791675	2	56111309	C	T	0.767353	1	-0.00299242	0.000453731	4.2e-11
rs16857085	2	218113731	A	G	0.849244	0.989653	0.00353664	0.000537591	4.7e-11
rs117700741	19	8637832	C	T	0.960413	0.909819	-0.00674915	0.00102794	5.2e-11
rs10446649	4	13215697	A	G	0.868405	0.998326	-0.00371166	0.000567131	6e-11
rs16888368	4	13210058	T	C	0.868378	0.998677	-0.00370979	0.000566998	6e-11
rs66587303	4	13216374	C	T	0.868405	0.998371	-0.00371145	0.000567135	6e-11
rs1946545	2	56036435	A	G	0.797952	0.99633	-0.00312597	0.000477869	6.1e-11
rs67108352	4	13220032	A	G	0.868419	0.997131	-0.00371141	0.000567396	6.1e-11
rs73227609	4	13204806	G	A	0.869096	0.997761	-0.00371802	0.000568355	6.1e-11
rs872402	4	13211771	C	T	0.868388	0.998481	-0.0037096	0.00056707	6.1e-11
rs3905313	4	13217839	G	A	0.868431	0.998144	-0.00370868	0.000567247	6.2e-11
rs67663134	4	13197164	C	G	0.868319	0.997829	-0.0037083	0.000567054	6.2e-11
2:176900275_AG_A	2	176900275	AG	A	0.787408	0.985267	0.00307778	0.000470799	6.3e-11
rs2903473	4	13214598	T	A	0.868428	0.9983	-0.00370493	0.000567172	6.5e-11
2:176893546_TA_T	2	176893546	TA	T	0.791461	0.97741	0.00310772	0.000476006	6.6e-11
rs11893573	2	56007034	T	C	0.794749	0.987982	-0.00311219	0.000476964	6.8e-11
rs73101537	4	13197768	A	G	0.868325	0.997968	-0.00369994	0.000567036	6.8e-11
rs6724369	2	56034573	A	T	0.798238	0.995142	-0.00311993	0.000478342	6.9e-11
rs57274525	4	13219091	A	G	0.868455	0.997574	-0.0036994	0.000567391	7e-11
rs16888346	4	13199615	C	A	0.868389	0.998044	-0.00369756	0.000567154	7.1e-11
rs57531140	4	13219349	G	A	0.86846	0.997612	-0.00369911	0.000567413	7.1e-11
2:55989737_CCCTTTCTT_C	2	55989737	CCCTTTCTT	C	0.795787	0.976951	-0.0031325	0.000480647	7.2e-11
rs6824533	4	13206899	G	A	0.868358	0.999058	-0.00369334	0.000566858	7.2e-11
rs847139	2	176900271	C	T	0.787464	0.985197	0.00306835	0.000470865	7.2e-11
rs4146921	2	56067484	C	G	0.796894	0.996453	-0.00310607	0.000477071	7.5e-11
rs73032510	2	176891248	G	A	0.787626	0.993277	0.00305636	0.000469685	7.7e-11
rs10496051	2	56034335	C	A	0.798983	0.995291	-0.00311556	0.000479051	7.8e-11
rs1985163	2	56030504	A	G	0.798703	0.994363	-0.00311527	0.00047904	7.9e-11
rs6838271	4	13221390	C	T	0.868468	0.997152	-0.00368942	0.000567549	8e-11
rs73032508	2	176890967	A	G	0.787557	0.992823	0.00305256	0.000469627	8e-11
rs73101563	4	13224006	A	G	0.868469	0.996921	-0.00368766	0.000567601	8.2e-11
rs11891328	2	176889698	G	A	0.787582	0.992856	0.00304996	0.000469664	8.4e-11
rs4347871	2	56058765	C	A	0.797293	0.995978	-0.00309957	0.000477551	8.6e-11
rs11125602	2	56039314	A	T	0.799076	0.99696	-0.0031063	0.000478779	8.7e-11
rs112485479	2	56059103	C	T	0.79688	0.996279	-0.00309491	0.000477098	8.8e-11
rs112542449	4	13200621	C	T	0.868355	0.998089	-0.00367786	0.00056709	8.8e-11
rs75742154	2	176894931	G	T	0.78651	0.994217	0.00304004	0.000468759	8.9e-11
rs7560657	2	56032652	C	T	0.798266	0.994653	-0.00310058	0.000478455	9.1e-11
rs4146922	2	56067182	T	A	0.797245	0.996515	-0.00308543	0.000477322	1e-10
rs62164463	2	56046214	A	G	0.799332	0.994069	-0.00309221	0.000479714	1.1e-10
rs67397385	4	13229771	C	A	0.86862	0.995184	-0.00366574	0.000568233	1.1e-10
rs7563032	2	56068441	C	T	0.797312	0.996304	-0.00308222	0.000477409	1.1e-10
rs150689998	2	56045307	C	T	0.799327	0.994086	-0.00309159	0.000479708	1.2e-10
rs200245099	2	56017058	A	G	0.771193	0.961797	-0.00299328	0.000464959	1.2e-10
rs58620316	4	13230354	C	T	0.868595	0.994824	-0.00366067	0.000568277	1.2e-10
rs59900200	4	13251420	C	A	0.868967	0.990069	-0.00367318	0.000570155	1.2e-10
rs7590753	2	55996131	C	G	0.793557	0.984266	-0.00306739	0.00047661	1.2e-10
rs7591694	2	56072109	T	C	0.79679	0.994686	-0.00307447	0.000477337	1.2e-10
rs847160	2	176895829	G	A	0.786337	0.993743	0.00301461	0.000468547	1.2e-10
2:176773069_GA_G	2	176773069	GA	G	0.786124	0.989234	0.00301796	0.0004698	1.3e-10
rs56393028	2	176814163	T	C	0.784281	0.994821	0.00299861	0.000466579	1.3e-10
rs59275072	4	13235902	C	T	0.868501	0.993735	-0.00365424	0.000568404	1.3e-10
rs77975411	2	176899963	G	A	0.786396	0.994026	0.00300997	0.000468556	1.3e-10
rs847140	2	176900028	T	C	0.786349	0.993954	0.00301114	0.00046851	1.3e-10
rs9685969	4	13234241	G	A	0.86874	0.993925	-0.00365461	0.000568758	1.3e-10
rs4582173	4	13234806	C	T	0.868922	0.994005	-0.00365126	0.00056912	1.4e-10
rs6857769	4	13252148	G	C	0.868973	0.990204	-0.00365696	0.000570125	1.4e-10
rs12053302	2	56016275	T	C	0.799328	0.985406	-0.00308456	0.000481659	1.5e-10
rs62167689	2	56009480	A	T	0.790815	0.989954	-0.00302831	0.000473028	1.5e-10
rs12615158	2	56032999	C	T	0.770259	0.994046	-0.00292078	0.000456602	1.6e-10
rs1430202	2	56072501	G	A	0.796577	0.98981	-0.00305865	0.000478388	1.6e-10
rs16888416	4	13257797	C	T	0.869214	0.98907	-0.00364774	0.000570903	1.7e-10
rs59556444	2	56014889	T	A	0.797678	0.990326	-0.00305842	0.00047904	1.7e-10
rs113252700	2	176816244	A	G	0.785136	0.996566	0.00297962	0.000467393	1.8e-10
rs58027672	2	56028127	C	T	0.798625	0.991096	-0.00305974	0.000479547	1.8e-10
rs62167713	2	56028084	C	T	0.799283	0.99127	-0.00306215	0.000480209	1.8e-10
rs73978114	2	176782146	T	C	0.784958	0.992958	0.00297819	0.000467624	1.9e-10
rs111706898	2	176824094	C	G	0.785196	0.998167	0.00297016	0.000467016	2e-10
rs376096585	2	56094578	C	CT	0.776993	0.969298	-0.00297238	0.000467001	2e-10
rs4560081	2	176822894	C	T	0.785196	0.998167	0.00297016	0.000467016	2e-10
2:176824195_CA_C	2	176824195	CA	C	0.784816	0.995228	0.00297174	0.000467504	2.1e-10
rs111377757	2	176826605	G	A	0.784989	0.995655	0.00296668	0.000467172	2.1e-10
rs138633927	2	176792536	G	GT	0.784001	0.988168	0.00297213	0.000467785	2.1e-10
rs58369227	2	176815621	A	G	0.785209	0.997591	0.00296668	0.000467146	2.1e-10
2:176880101_GA_G	2	176880101	GA	G	0.786949	0.994594	0.00298055	0.000469375	2.2e-10
rs144463004	2	56021133	C	T	0.801548	0.982503	-0.0030752	0.00048444	2.2e-10
rs146607714	2	56021134	A	G	0.801526	0.982556	-0.00307283	0.000484408	2.2e-10
rs73978124	2	176818825	G	A	0.785273	0.995802	0.00296527	0.000467294	2.2e-10
rs73978125	2	176843091	G	A	0.785355	0.996886	0.00296329	0.000467111	2.2e-10
rs73978129	2	176855757	T	C	0.785201	0.998482	0.00296429	0.000466946	2.2e-10
rs74989596	2	176844264	C	T	0.785429	0.998578	0.00296406	0.00046716	2.2e-10
2:176842645_AGAT_A	2	176842645	AGAT	A	0.78521	0.993779	0.00296609	0.00046775	2.3e-10
rs12373742	2	176844039	C	T	0.785467	0.998721	0.00296032	0.000467152	2.3e-10
rs12373766	2	176844644	C	T	0.78547	0.998715	0.00296047	0.000467157	2.3e-10
rs73978119	2	176792184	A	T	0.785235	0.995268	0.00296373	0.000467495	2.3e-10
rs77165351	2	176844508	A	T	0.785468	0.99872	0.00296081	0.000467153	2.3e-10
rs77488332	2	176848618	G	A	0.785201	0.996729	0.00296136	0.00046698	2.3e-10
rs1971514	2	176911505	G	A	0.787107	0.994102	0.00297251	0.00046913	2.4e-10
rs62167711	2	56024665	G	A	0.799093	0.991235	-0.00304039	0.000480042	2.4e-10
rs73978118	2	176791956	G	C	0.785356	0.99615	0.00296164	0.000467607	2.4e-10
rs73978128	2	176854793	G	T	0.785409	0.99861	0.00295987	0.000467118	2.4e-10
rs80172017	2	176786615	C	T	0.785273	0.995307	0.00296306	0.000467722	2.4e-10
rs112715310	2	176809966	A	G	0.785354	0.997571	0.00295637	0.000467303	2.5e-10
rs73978122	2	176802811	T	C	0.785285	0.997402	0.00295713	0.000467281	2.5e-10
rs75727261	2	176849692	C	T	0.785456	0.998661	0.00295598	0.000467141	2.5e-10
rs57495664	2	176887254	T	C	0.78564	0.994234	0.00295707	0.000467994	2.6e-10
rs1346786	2	56108333	C	T	0.710466	0.994033	-0.00267067	0.000422858	2.7e-10
rs1346794	2	55994276	C	G	0.790329	0.98481	-0.0029916	0.000473792	2.7e-10
rs17315753	2	176784435	A	G	0.785295	0.994582	0.00295325	0.000467727	2.7e-10
rs77648136	2	176921644	G	T	0.787072	0.994181	0.00296148	0.000469062	2.7e-10
rs145893262	2	176878738	G	A	0.785598	0.997601	0.00294463	0.000467252	2.9e-10
rs73974498	2	176775322	C	T	0.786245	0.991815	0.00295638	0.000468892	2.9e-10
rs73978137	2	176881804	C	T	0.785513	0.997593	0.00294587	0.000467202	2.9e-10
rs12185633	2	176773251	T	A	0.785938	0.990961	0.00295356	0.000468864	3e-10
rs75843795	2	176917343	T	C	0.78724	0.998404	0.00294639	0.000468176	3.1e-10
rs60822466	2	56025773	C	T	0.798491	0.991463	-0.00301218	0.000479359	3.3e-10
rs73978133	2	176869004	C	T	0.785262	1	0.00293363	0.000466853	3.3e-10
rs73978134	2	176873544	T	C	0.785879	0.999031	0.00293716	0.000467492	3.3e-10
rs7601401	2	56004592	C	T	0.788398	0.982077	-0.00297154	0.000472872	3.3e-10
rs113203486	2	176879993	G	A	0.785681	0.999213	0.0029293	0.000467291	3.6e-10
rs6752931	2	56004219	G	T	0.788393	0.982827	-0.00296279	0.00047265	3.6e-10
rs80273734	2	176886065	C	T	0.785698	0.996608	0.00293268	0.000467891	3.7e-10
rs57948501	2	176871531	A	G	0.785542	0.997637	0.00292016	0.000467209	4.1e-10
rs1866745	15	67034812	G	A	0.649649	0.993487	-0.0025157	0.000402628	4.2e-10
rs144895832	2	176885529	G	GT	0.785551	0.997106	0.00291984	0.000467629	4.3e-10
rs11125604	2	56042208	G	A	0.800593	0.993504	-0.00299652	0.000480889	4.6e-10
2:176885706_AC_A	2	176885706	AC	A	0.785478	0.995249	0.00291207	0.000467732	4.8e-10
rs78168159	2	176875160	T	C	0.785474	0.997049	0.00290866	0.00046729	4.8e-10
rs1897112	2	56115468	A	C	0.790903	0.946732	-0.00299878	0.000482713	5.2e-10
2:176876449_CTTAA_C	2	176876449	CTTAA	C	0.784228	0.993587	0.00289408	0.000467197	5.8e-10
rs58680090	2	56080379	T	A	0.795583	0.997142	-0.00292686	0.000475752	7.6e-10
rs1346789	2	56092052	T	C	0.795576	0.997542	-0.00291938	0.00047564	8.4e-10
rs2888480	2	218153742	C	T	0.77849	0.961134	0.00288595	0.000471131	9e-10
rs16857198	2	218152504	C	T	0.784602	0.981177	0.00287618	0.000471176	1e-09
rs16888428	4	13264141	A	G	0.837599	0.985437	-0.00319153	0.0005227	1e-09
rs1863188	2	218153043	G	A	0.784964	0.980724	0.00287816	0.000471614	1e-09
rs1863189	2	218153015	C	T	0.784811	0.980588	0.00287856	0.00047151	1e-09
rs56874501	2	176888041	A	T	0.793272	0.986601	0.00290737	0.000476195	1e-09
rs1863187	2	218153274	C	T	0.784792	0.979213	0.00286763	0.000471862	1.2e-09
rs1863186	2	218153472	C	T	0.785555	0.97366	0.00287356	0.000473704	1.3e-09
rs62176669	2	218152083	T	A	0.78275	0.975391	0.00284776	0.000471234	1.5e-09
rs753431809	2	218152088	AATAATG	A	0.784953	0.975607	0.00285305	0.000472908	1.6e-09
rs36120854	15	67015971	G	T	0.66075	0.99268	-0.00244244	0.000406084	1.8e-09
2:56042850_TTGAAA_T	2	56042850	TTGAAA	T	0.807828	0.975572	-0.00295382	0.000492252	2e-09
rs12916708	15	67023914	G	A	0.656411	0.996745	-0.00242335	0.000404195	2e-09
rs748044	2	218154042	A	G	0.213298	0.942203	-0.00289519	0.000482641	2e-09
rs11631842	15	67038656	C	T	0.656071	0.99207	-0.00242587	0.000405079	2.1e-09
rs7161970	15	67036982	C	T	0.65679	0.996526	-0.00242175	0.000404493	2.1e-09
15:67034695_AACAG_A	15	67034695	AACAG	A	0.656051	0.995022	-0.00241894	0.00040446	2.2e-09
15:67035754_CT_C	15	67035754	CT	C	0.655455	0.993361	-0.00242069	0.000404675	2.2e-09
rs11636457	15	67021996	G	A	0.656663	0.996057	-0.00241905	0.000404426	2.2e-09
rs140491371	6	85668775	C	CT	0.890479	0.978859	0.00371308	0.000620608	2.2e-09
rs62422907	6	85715955	G	A	0.887214	0.991783	0.00364186	0.000608728	2.2e-09
rs76850558	6	85715743	C	A	0.887212	0.991739	0.00363946	0.00060873	2.2e-09
rs28670909	15	67019601	C	T	0.661817	0.993681	-0.00242725	0.000406258	2.3e-09
rs62422906	6	85711504	C	G	0.887493	0.99182	0.00363914	0.000609348	2.3e-09
rs62422908	6	85722437	T	C	0.887149	0.990419	0.00363983	0.000608976	2.3e-09
rs28629948	15	67019576	G	A	0.66186	0.993799	-0.00242453	0.000406244	2.4e-09
rs34190282	15	67038049	C	A	0.655765	0.994328	-0.00241127	0.000404623	2.5e-09
rs35283599	15	67036674	T	C	0.651896	0.994789	-0.00240453	0.000403323	2.5e-09
rs551900231	2	176824614	C	CA	0.783692	0.984125	0.00279491	0.000469071	2.5e-09
rs77548535	6	85708459	G	T	0.88804	0.992476	0.0036407	0.000610413	2.5e-09
rs11638308	15	67018180	G	A	0.66185	0.993031	-0.00241879	0.000406354	2.6e-09
rs17047234	2	56013061	A	C	0.774093	0.986869	-0.00274394	0.000460864	2.6e-09
rs72758514	15	67032028	A	G	0.654851	1	-0.00240374	0.000403439	2.6e-09
rs34902977	15	67022311	CG	C	0.656156	0.986727	-0.00241544	0.000406149	2.7e-09
rs1025128	2	60175475	G	C	0.436407	0.988458	-0.0023079	0.00038822	2.8e-09
rs34436913	2	56026832	G	A	0.758604	0.96067	-0.00270105	0.000456923	3.4e-09
rs11630260	15	67030031	G	A	0.656522	0.996529	-0.00238278	0.000404351	3.8e-09
rs142990780	6	85746200	C	A	0.895995	0.993432	0.00371022	0.000630967	4.1e-09
rs2208879	6	85719522	T	C	0.8869	0.991717	0.00357491	0.000607999	4.1e-09
rs4678145	3	124450081	G	C	0.867989	0.999293	0.00333234	0.000566786	4.1e-09
rs8024229	15	67021593	G	A	0.661217	0.99415	-0.00238659	0.000405971	4.1e-09
rs17843768	3	124448385	C	A	0.868107	0.999425	0.00333051	0.000566953	4.2e-09
rs17282057	3	124446077	T	C	0.868133	0.999422	0.00332672	0.000566999	4.4e-09
rs17282064	3	124454449	C	T	0.868159	0.999435	0.00332644	0.000567025	4.5e-09
rs62265615	3	124447572	A	T	0.868083	0.999422	0.00332384	0.000566928	4.5e-09
rs17843797	3	124453022	T	G	0.868103	0.999507	0.00331892	0.000566925	4.8e-09
rs781274719	3	124462986	CT	C	0.868241	0.998242	0.00332266	0.000567496	4.8e-09
rs10498949	6	85744722	G	A	0.893799	0.999515	0.003644	0.00062329	5e-09
15:67014853_AG_A	15	67014853	AG	A	0.659656	0.986804	-0.00237429	0.000406986	5.4e-09
rs2194747	2	218126181	A	G	0.287413	0.986717	-0.0024875	0.000426263	5.4e-09
rs2553030	2	218108407	C	A	0.306368	0.968508	-0.00246175	0.000422189	5.5e-09
rs2565690	2	218108406	A	C	0.306368	0.968508	-0.00246175	0.000422189	5.5e-09
rs62420774	6	85747691	C	T	0.893869	0.999598	0.00363602	0.000623536	5.5e-09
rs62420775	6	85748385	C	T	0.893898	0.9995	0.00363543	0.000623576	5.5e-09
rs76099600	6	85748315	C	A	0.893894	0.999732	0.00363564	0.000623551	5.5e-09
rs1985162	2	56030445	C	A	0.744967	0.994551	-0.002568	0.000440718	5.6e-09
rs10163061	15	67026879	C	G	0.650524	0.99711	-0.00234469	0.000402539	5.7e-09
rs56210800	3	124472592	C	G	0.868157	0.997695	0.00330221	0.000567455	5.9e-09
rs1985160	2	56030431	C	T	0.744989	0.994556	-0.00255984	0.000440725	6.3e-09
rs1430190	2	56031305	C	G	0.745172	0.994783	-0.0025592	0.0004408	6.4e-09
rs57183043	15	67014115	A	G	0.654224	0.990881	-0.00234929	0.000404553	6.4e-09
rs6730839	2	56048107	G	C	0.820009	0.990774	-0.00289744	0.000500566	7.1e-09
rs1344732	2	56029071	C	A	0.745662	0.9944	-0.00255078	0.000441081	7.3e-09
rs11125820	2	60161091	C	T	0.416504	0.99271	-0.00225456	0.000390047	7.5e-09
rs847141	2	176899014	T	A	0.717539	0.994665	0.00246235	0.000426106	7.5e-09
rs375173881	3	124473923	A	G	0.870614	0.992409	0.00331246	0.000573418	7.6e-09
rs17282078	3	124481760	T	A	0.868536	0.995454	0.00328525	0.00056883	7.7e-09
rs140431012	3	124473930	A	G	0.870601	0.992149	0.00330926	0.000573423	7.9e-09
rs146466503	4	13196575	C	G	0.730177	0.996735	-0.00249148	0.000432087	8.1e-09
rs17802287	6	85747548	A	G	0.893647	1	0.00359122	0.000623106	8.2e-09
rs55841377	7	44145178	C	G	0.773583	0.992012	0.00264921	0.000459965	8.4e-09
rs149468457	3	124473920	G	A	0.870568	0.992166	0.00330148	0.000573404	8.5e-09
rs1864457	2	55991509	G	A	0.773084	0.982853	-0.0026465	0.000460434	9e-09
rs62422910	6	85723854	C	T	0.895672	0.989934	0.00362703	0.000630999	9e-09
rs56297747	6	85742171	T	C	0.893935	0.998629	0.00357992	0.000623926	9.6e-09
rs9753383	2	56045915	A	G	0.735697	0.993047	-0.00250003	0.000435659	9.6e-09
rs10168540	2	56021043	T	C	0.744798	0.985967	-0.00253718	0.000442424	9.8e-09
rs72756482	15	67010228	C	T	0.658657	0.980794	-0.00233394	0.000407536	1e-08
rs745372859	3	124482494	TTTGTTGAAC	T	0.86957	0.984745	0.00328607	0.000573692	1e-08
rs753446737	2	56115469	CTT	C	0.751716	0.965397	-0.00258397	0.000450874	1e-08
rs11670030	19	8669867	T	G	0.936709	0.944143	-0.00461661	0.000808224	1.1e-08
rs12144719	1	103238411	G	A	0.412766	0.994687	-0.00223262	0.00039046	1.1e-08
rs12406439	1	103240351	C	T	0.412766	0.995021	-0.00223241	0.000390405	1.1e-08
rs12614026	2	218108410	A	G	0.907641	0.965872	0.00384373	0.000672435	1.1e-08
rs72725608	14	76245906	T	C	0.95625	1	-0.00536871	0.000938774	1.1e-08
rs62167694	2	56020429	T	C	0.744677	0.986406	-0.00251989	0.000442261	1.2e-08
rs62995062	1	103238682	C	A	0.414083	0.991766	-0.00223056	0.000390888	1.2e-08
rs6754472	2	56020596	T	C	0.744643	0.986254	-0.00252164	0.000442271	1.2e-08
rs6977081	7	150542515	G	T	0.668414	0.97855	0.00233961	0.000410842	1.2e-08
rs113408938	2	176787869	C	CTAAA	0.706925	0.988059	0.00240475	0.000423304	1.3e-08
rs12129229	1	103255687	A	G	0.412842	0.996081	-0.00221781	0.000390193	1.3e-08
rs1451029	1	103255303	T	C	0.412746	0.996123	-0.00221699	0.00039018	1.3e-08
rs1551105	1	103259509	G	T	0.412666	0.99612	-0.0022187	0.00039023	1.3e-08
rs200658489	2	56022539	G	A	0.746177	0.985014	-0.00252305	0.000443292	1.3e-08
rs4381210	1	103247297	C	T	0.412985	0.993736	-0.0022184	0.000390582	1.3e-08
rs60502593	2	56015659	A	G	0.744432	0.983485	-0.00251892	0.000442784	1.3e-08
rs62492368	7	150537635	G	A	0.697238	0.985797	0.00238794	0.000420029	1.3e-08
rs6755586	2	56017511	A	G	0.745307	0.985012	-0.00252106	0.000442921	1.3e-08
rs10782904	1	103251006	G	A	0.412687	0.995633	-0.00221525	0.000390263	1.4e-08
rs10782905	1	103251295	G	C	0.412689	0.995668	-0.00221526	0.000390257	1.4e-08
rs10874654	1	103249183	C	T	0.412681	0.99549	-0.00221497	0.000390287	1.4e-08
rs11164603	1	103248978	A	T	0.41268	0.995469	-0.00221483	0.000390289	1.4e-08
rs11164604	1	103253485	C	T	0.412701	0.995825	-0.0022155	0.000390209	1.4e-08
rs12410008	1	103241798	G	A	0.412674	0.995118	-0.0022143	0.000390352	1.4e-08
rs56200930	2	176854896	C	A	0.707976	0.995804	0.00239488	0.000422252	1.4e-08
rs56320313	6	85734771	G	A	0.893893	0.997897	0.00353969	0.000624032	1.4e-08
rs62420769	6	85736538	G	T	0.893889	0.997881	0.00354074	0.000624036	1.4e-08
rs62420770	6	85738383	C	A	0.893895	0.997927	0.00353987	0.000624035	1.4e-08
rs62420771	6	85739036	A	T	0.893895	0.997923	0.0035399	0.000624037	1.4e-08
rs62420772	6	85739081	T	C	0.893895	0.997923	0.0035399	0.000624037	1.4e-08
rs62422915	6	85735992	G	A	0.893889	0.997866	0.00354075	0.000624036	1.4e-08
rs74876338	6	85739018	C	G	0.893895	0.997923	0.0035399	0.000624037	1.4e-08
rs10775189	15	67038912	C	T	0.649112	0.979237	-0.00229536	0.000405628	1.5e-08
rs11164600	1	103244342	T	C	0.41265	0.995279	-0.00221197	0.000390322	1.5e-08
rs1359014	6	85734137	G	A	0.893899	0.997947	0.00353569	0.000624002	1.5e-08
rs17695342	6	85730991	C	G	0.89389	0.998348	0.00353164	0.000623908	1.5e-08
rs17695372	6	85731336	C	T	0.893888	0.998333	0.00353229	0.000623908	1.5e-08
rs62422911	6	85730706	G	A	0.89389	0.998357	0.00353146	0.000623905	1.5e-08
rs62422912	6	85732184	G	A	0.893892	0.998339	0.00353133	0.000623914	1.5e-08
rs62422913	6	85733547	T	C	0.893898	0.998024	0.00353182	0.000623957	1.5e-08
rs7540247	1	103243769	T	A	0.412661	0.995188	-0.00221085	0.000390344	1.5e-08
rs7588311	2	56020194	G	A	0.745734	0.983997	-0.00250917	0.000443348	1.5e-08
rs77029649	6	85728421	G	A	0.893888	0.998323	0.00353219	0.000623906	1.5e-08
rs10189171	2	56023505	A	G	0.74478	0.990861	-0.00249208	0.000441256	1.6e-08
rs10209818	2	56022982	C	A	0.744866	0.99087	-0.00249285	0.000441293	1.6e-08
rs10735776	1	103218185	T	C	0.410396	0.991065	-0.0022097	0.000391426	1.6e-08
rs12132471	1	103221544	G	A	0.410403	0.991277	-0.00221027	0.000391381	1.6e-08
rs12136992	1	103220808	G	A	0.410429	0.991273	-0.00221056	0.000391381	1.6e-08
rs1932341	1	103228021	T	C	0.410412	0.992109	-0.00220978	0.000391221	1.6e-08
rs4908262	1	103225699	C	T	0.410396	0.991922	-0.0022097	0.000391251	1.6e-08
rs62265630	3	124475201	T	G	0.851602	0.985481	0.00306763	0.000543382	1.6e-08
rs6545515	2	56022020	C	T	0.744852	0.990861	-0.00249122	0.000441292	1.6e-08
rs6545516	2	56022051	C	T	0.744853	0.990868	-0.00249138	0.000441291	1.6e-08
rs6739641	2	56020962	C	G	0.744775	0.990809	-0.00249212	0.000441252	1.6e-08
rs7521799	1	103232517	T	G	0.412337	0.993094	-0.00220797	0.000390796	1.6e-08
rs7574127	2	56011107	C	T	0.744123	0.988693	-0.00249082	0.000441221	1.6e-08
rs9685993	4	13234524	G	A	0.716033	0.960068	-0.00244676	0.000433201	1.6e-08
rs10747431	1	103218213	T	C	0.410418	0.991136	-0.00220938	0.000391408	1.7e-08
rs1812682	1	103210619	A	T	0.41043	0.990656	-0.00220873	0.000391484	1.7e-08
rs3828889	6	31440651	T	C	0.267396	0.996908	-0.00244118	0.000433037	1.7e-08
rs61812153	1	103219928	C	T	0.4104	0.991293	-0.00220926	0.000391379	1.7e-08
1:103256407_AAT_A	1	103256407	AAT	A	0.411854	0.994013	-0.00220008	0.000390714	1.8e-08
rs10804254	2	218058184	T	C	0.675604	0.983127	0.00232601	0.000412943	1.8e-08
rs2596446	6	31440195	G	A	0.267443	0.997594	-0.00243887	0.000432946	1.8e-08
rs3217964	7	44157825	T	C	0.719404	0.994007	0.002406	0.000428138	1.9e-08
rs758638555	1	103254746	GAAGT	G	0.412256	0.995344	-0.00219401	0.000390418	1.9e-08
rs921416	1	103228579	C	T	0.412316	0.992198	-0.00219716	0.000390984	1.9e-08
rs2194701	2	60137193	C	T	0.438125	0.997899	-0.00216828	0.000386948	2.1e-08
rs17369648	2	56082575	C	T	0.771321	0.995605	-0.00255678	0.000457101	2.2e-08
rs2244578	6	31436609	G	C	0.267386	0.997045	-0.00242444	0.000433275	2.2e-08
rs2596449	6	31438390	A	G	0.267311	0.998963	-0.00242169	0.00043308	2.2e-08
rs55907525	7	44169389	G	C	0.72541	0.992927	0.00241314	0.00043133	2.2e-08
rs6977416	7	150542711	G	A	0.668194	0.978272	0.00229931	0.000410992	2.2e-08
rs732132	2	56011881	C	T	0.744887	0.98978	-0.00247138	0.000441423	2.2e-08
rs1367225	2	56032552	T	C	0.742083	0.99498	-0.00245302	0.000438935	2.3e-08
rs147575323	2	176923176	G	A	0.718176	0.986955	0.00239073	0.000427989	2.3e-08
rs17769566	7	44169572	A	C	0.730049	0.986914	0.00242969	0.000435069	2.3e-08
rs2596453	6	31436902	C	T	0.267483	0.997417	-0.00241603	0.000433156	2.4e-08
rs2844505	6	31439063	C	T	0.267689	1	-0.0024149	0.000432906	2.4e-08
rs72919058	2	176922795	C	G	0.718231	0.987228	0.00238781	0.000427971	2.4e-08
rs2844506	6	31436790	T	C	0.267409	0.997606	-0.00241307	0.00043317	2.5e-08
rs201699038	2	56075676	AT	A	0.846918	0.970813	-0.00299969	0.000538877	2.6e-08
rs2523666	6	31438594	C	T	0.267442	0.999095	-0.00241156	0.000433035	2.6e-08
rs2596452	6	31437158	T	G	0.267453	0.997245	-0.00241189	0.000433209	2.6e-08
rs10490064	2	60163127	A	G	0.393834	0.992763	-0.0021895	0.000393619	2.7e-08
rs2596451	6	31437195	A	G	0.267429	0.997377	-0.00240801	0.000433192	2.7e-08
rs3087370	7	44161809	A	G	0.725679	0.992969	0.00239867	0.000431479	2.7e-08
rs2523671	6	31437318	C	T	0.267397	0.997925	-0.00240657	0.000433109	2.8e-08
rs2523672	6	31437220	G	C	0.267412	0.99742	-0.00240541	0.000433194	2.8e-08
rs72770234	15	100660989	T	A	0.936605	1	-0.00436623	0.00078649	2.8e-08
rs11125606	2	56076834	T	C	0.771463	0.996059	-0.00253569	0.000456992	2.9e-08
rs12531534	7	44170397	C	T	0.723759	0.992013	0.0023894	0.000430694	2.9e-08
rs4590689	1	103264964	G	A	0.408442	1	-0.00216535	0.000390456	2.9e-08
rs58536456	2	176795357	C	T	0.708989	0.994708	0.00234543	0.0004229	2.9e-08
rs113784062	7	44165669	C	T	0.725704	0.993349	0.00239024	0.000431435	3e-08
rs12713413	2	60160790	T	C	0.409252	0.993594	-0.00216394	0.000390899	3.1e-08
rs2616003	1	103330777	C	G	0.671138	0.994486	0.00226205	0.000408913	3.2e-08
rs112510995	1	103272424	T	C	0.408161	0.998957	-0.00215722	0.000390397	3.3e-08
rs12535289	7	44168829	A	G	0.725875	0.993578	0.00238447	0.000431502	3.3e-08
rs2551803	2	176905325	A	G	0.71134	0.994616	0.00234339	0.000424129	3.3e-08
rs3217943	7	44164091	T	C	0.72569	0.992384	0.00238485	0.000431598	3.3e-08
rs847135	2	176902575	G	T	0.711316	0.994864	0.00234389	0.000424092	3.3e-08
rs12538223	7	44166897	A	G	0.725633	0.992543	0.00238184	0.000431528	3.4e-08
rs1989554	2	176911265	T	A	0.712955	0.994708	0.00234349	0.000424721	3.4e-08
rs7513722	1	103285283	T	C	0.408152	0.997958	-0.00215636	0.000390584	3.4e-08
rs779851013	1	103297243	AC	A	0.408087	0.995874	-0.00215518	0.000390894	3.5e-08
rs847177	2	176919384	T	C	0.713002	0.997308	0.00233806	0.000424063	3.5e-08
rs847178	2	176919360	G	A	0.713013	0.997359	0.00233769	0.000424059	3.5e-08
rs847188	2	176915078	G	A	0.71309	0.999109	0.00233735	0.000423793	3.5e-08
rs847189	2	176914965	T	C	0.711838	1	0.00232414	0.000421532	3.5e-08
rs1451042	1	103278710	T	C	0.4082	0.998818	-0.00215077	0.000390438	3.6e-08
rs79367205	1	103272071	G	T	0.408224	0.999184	-0.00214986	0.000390369	3.6e-08
rs847181	2	176918910	G	A	0.712905	0.998211	0.00233601	0.00042382	3.6e-08
rs34310235	1	103274082	T	C	0.408231	0.999089	-0.00214908	0.000390388	3.7e-08
rs62175212	2	218108313	C	A	0.906719	0.965026	0.00368382	0.000669084	3.7e-08
rs1451043	1	103278901	A	T	0.408245	0.998906	-0.00214693	0.000390423	3.8e-08
rs376351330	2	33464969	T	TTAAA	0.48654	0.95683	0.00214676	0.000390421	3.8e-08
rs1099941	2	176907320	C	A	0.711569	0.994311	0.00233164	0.000424313	3.9e-08
rs11164616	1	103286648	T	C	0.40823	0.997944	-0.00214692	0.000390562	3.9e-08
rs12104955	2	33413303	C	T	0.499263	0.994032	0.00211395	0.000384644	3.9e-08
rs966971	2	60138262	C	T	0.415082	0.997692	-0.00214237	0.000389781	3.9e-08
7:44135210_CTG_C	7	44135210	CTG	C	0.781852	0.988528	0.00256304	0.000466876	4e-08
rs41279612	7	44152549	G	A	0.719605	0.994048	0.00235113	0.000428196	4e-08
1:103239775_CAT_C	1	103239775	CAT	C	0.439049	0.948599	-0.0021748	0.000396474	4.1e-08
rs61812156	1	103238683	A	T	0.455414	0.917427	-0.00220834	0.000402495	4.1e-08
2:60148865_AT_A	2	60148865	AT	A	0.444728	0.933559	-0.00218479	0.000398524	4.2e-08
rs2061705	1	103441814	A	G	0.504772	0.987804	-0.00211359	0.000385878	4.3e-08
rs62420783	6	85762495	G	A	0.891603	0.995083	0.00339074	0.000619043	4.3e-08
1:103236929_CAT_C	1	103236929	CAT	C	0.41256	0.990347	-0.00214175	0.000391304	4.4e-08
rs6728094	2	33392911	G	A	0.469173	0.995237	0.00210705	0.000385029	4.4e-08
rs754217966	1	103273145	TC	T	0.409055	0.995286	-0.00214042	0.000391015	4.4e-08
rs56922544	1	103293260	C	T	0.408261	0.997276	-0.00213561	0.000390646	4.6e-08
rs1318756	1	103340623	T	C	0.495695	0.99025	-0.00210639	0.000385602	4.7e-08
rs141184522	2	33398511	G	T	0.504042	0.992496	0.00210301	0.000384996	4.7e-08
1:103426033_GGT_G	1	103426033	GGT	G	0.33157	0.951928	-0.00228029	0.000417851	4.8e-08
rs1839632	1	103299744	C	G	0.408215	0.996204	-0.00213248	0.000390796	4.8e-08
rs376021499	2	33399984	T	TA	0.501994	0.992135	0.00210089	0.00038491	4.8e-08
rs74509876	6	85749287	A	G	0.891509	0.997143	0.00337543	0.000618167	4.8e-08
rs1923588	6	85763447	G	A	0.891628	0.995928	0.003375	0.000618741	4.9e-08
rs62420777	6	85751093	C	T	0.891658	0.996252	0.00337534	0.00061876	4.9e-08
