# Supplementary material for: A genome-wide association analysis identifies 16 novel susceptibility loci for carpal tunnel syndrome
Source: Nat Commun. 2019 Mar 4;10:1030. doi: 10.1038/s41467-019-08993-6 (PMC6399342; doi:10.1038/s41467-019-08993-6)
Supplement: Supplementary file 5 — Supplementary Data 2 [file 41467_2019_8993_MOESM5_ESM.xlsx]

## Sheet: Sheet1
Supplementary Data 2: Genome-wide significant SNPs with likely functional consequences
Genome-wide singnificant SNPs with CADD score > 12.37
SNP	Chromosome	Position	non_effect_allele	effect_allele	Minor allele frequency	P-value in GWAS	Beta	SE	Nearest gene	Distance from nearest gene	Position	CADD score
rs5002640	2	218146239	A	G	0.2553	1.2e-12	-0.0031447	0.00044224	AC009492.1	1222	intergenic	22.3
rs17315753	2	176784435	G	A	0.2132	2.7e-10	0.00295325	0.00046773	KIAA1715	4184	intergenic	21.2
rs62621197	19	8670147	T	C	0.03195	7.5e-14	-0.0079454	0.00106233	ADAMTS10	0	exonic	21
rs72755233	15	100692953	A	G	0.1189	2.3e-15	-0.0047969	0.00060552	ADAMTS17	0	exonic	20.6
rs17181956	2	218146080	T	C	0.1049	1.2e-11	0.00422956	0.00062376	AC009492.1	1381	intergenic	19.94
rs56874501	2	176888041	T	A	0.2037	1e-09	0.00290737	0.0004762	KIAA1715	20473	intergenic	19.62
rs6752931	2	56004219	T	G	0.2132	3.6e-10	-0.0029628	0.00047265	PNPT1	83173	intergenic	18.85
rs72725608	14	76245906	C	T	0.0442	1.1e-08	-0.0053687	0.00093877	TTLL5	0	intronic	18.72
rs6857769	4	13252148	C	G	0.1261	1.4e-10	-0.003657	0.00057013	HSP90AB2P	82889	intergenic	18.51
rs11891328	2	176889698	A	G	0.211	8.4e-11	0.00304996	0.00046966	KIAA1715	22130	intergenic	17.02
rs73227609	4	13204806	A	G	0.1265	6.1e-11	-0.003718	0.00056836	HSP90AB2P	130231	intergenic	16.39
rs1025128	2	60175475	C	G	0.4358	2.8e-09	-0.0023079	0.00038822	RP11-444A22.1	0	ncRNA_intronic	15.86
rs847181	2	176918910	A	G	0.2888	3.6e-08	0.00233601	0.00042382	EVX2	23289	intergenic	15.26
rs4146922	2	56067182	A	T	0.2073	1e-10	-0.0030854	0.00047732	EFEMP1	25919	intergenic	15.26
rs62422913	6	85733547	C	T	0.1095	1.5e-08	0.00353182	0.00062396	RP3-435K13.1	57203	intergenic	15.2
rs3791679	2	56096892	G	A	0.2296	2e-12	-0.0032295	0.00045896	EFEMP1	0	intronic	14.94
rs58680090	2	56080379	A	T	0.2093	7.6e-10	-0.0029269	0.00047575	EFEMP1	12722	intergenic	14.74
rs11636457	15	67021996	A	G	0.3414	2.2e-09	-0.0024191	0.00040443	SMAD6	0	intronic	14.6
rs76850558	6	85715743	A	C	0.1146	2.2e-09	0.00363946	0.00060873	RP3-435K13.1	39399	intergenic	14.56
rs1099941	2	176907320	A	C	0.2897	3.9e-08	0.00233164	0.00042431	EVX2	34879	intergenic	14.38
rs10205394	2	218150948	C	G	0.1995	1.1e-11	0.00328304	0.00048352	AC009492.1:DIRC3	00:00:00	ncRNA_intronic	14.34
rs1344732	2	56029071	A	C	0.2571	7.3e-09	-0.0025508	0.00044108	EFEMP1	64030	intergenic	14.09
rs4674140	2	218143061	G	A	0.144	5.6e-12	0.00377789	0.00054845	AC009492.1	4400	intergenic	13.95
rs62422907	6	85715955	A	G	0.1146	2.2e-09	0.00364186	0.00060873	RP3-435K13.1	39611	intergenic	13.94
rs55841377	7	44145178	G	C	0.2246	8.4e-09	0.00264921	0.00045997	AEBP1	0	intronic	13.83
rs73978124	2	176818825	A	G	0.2137	2.2e-10	0.00296527	0.00046729	KIAA1715	0	intronic	13.38
rs10804254	2	218058184	C	T	0.3255	1.8e-08	0.00232601	0.00041294	AC010887.1	16878	intergenic	13.31
rs7563032	2	56068441	T	C	0.2072	1.1e-10	-0.0030822	0.00047741	EFEMP1	24660	intergenic	13.1
rs62175240	2	218134786	T	G	0.1435	3.3e-12	0.00382618	0.00054945	AC009492.1	12675	intergenic	13.06
rs11676136	2	218140435	C	T	0.1441	5.7e-12	0.00377705	0.0005485	AC009492.1	7026	intergenic	12.46
Genome-wide singnificant SNPs with RegulomeDB score of 2b or more
SNP	Chromosome	Position	non_effect_allele	effect_allele	Minor allele frequency	P-value in GWAS	Beta	SE	Nearest gene	Distance from nearest gene	Position	RegulomeDB score
rs35283599	15	67036674	C	T	0.3458	2.5e-09	-0.0024045	0.00040332	SMAD6	0	intronic	2b
rs2194747	2	218126181	G	A	0.2899	5.4e-09	-0.0024875	0.00042626	RN7SKP43	9582	intergenic	2b
rs6739641	2	56020962	G	C	0.2576	1.6e-08	-0.0024921	0.00044125	EFEMP1	72139	intergenic	2b
