# Supplementary material for: A genome-wide association analysis identifies 16 novel susceptibility loci for carpal tunnel syndrome
Source: Nat Commun. 2019 Mar 4;10:1030. doi: 10.1038/s41467-019-08993-6 (PMC6399342; doi:10.1038/s41467-019-08993-6)
Supplement: Supplementary file 7 — Source Data [file 41467_2019_8993_MOESM7_ESM.xlsx]

## Sheet: Figure 2d
Differential expression of three candidate genes in CTS tenosynovium vs skin from non-CTS individuals
Gene	Base Mean Counta	Log2FoldChange (lfc)	SE (lfc)	Statb	p-value	Adjusted p-valuec
ADAMTS10	3008.5	0.646	0.199	3.25	1.2x10-3	2.6x10-3
ADAMTS17	462.3	-0.347	0.245	-1.42	0.16	0.22
EFEMP1	18969.3	2.292	0.291	7.89	3.1x10-15	1.9x10-14
aThe median Base Mean Count across all genes with counts > 0 in CTS tenosynovium was 438.6.
bWald Statistic (lfc/SE)
cP-values are FDR-adjusted, determined by DESeq2.

## Sheet: Figure 2e
Differential expression of three candidate genes in cultured human Schwann cellsa vs fibroblasts
Gene	Base Mean Count	Log2FoldChange (lfc)	SE (lfc)	Statb	p-value	Adjusted p-valuec
ADAMTS10	762.7	-3.107	0.592	-5.24	1.59x10-7	2.93x10-6
ADAMTS17	99.2	5.582	0.589	9.48	2.51x10-21	3.92x10-19
EFEMP1	5400	-3.038	0.789	-3.84	1.19x10-4	1.07x10-3
aRNA-Seq data for cultured human fibroblasts and Schwann cells published in Weiss et al1.
bWald Statistic (lfc/SE)
cP-values are FDR-adjusted, determined by DESeq2.

## Sheet: Supplementary Figure 3
Gene-based association analysis in MAGMA
GENE	CHR	START	STOP	NSNPS	NPARAM	N	ZSTAT	P	SYMBOL
ENSG00000138131	10	100007447	100028007	44	5	401656	5.6214	9.4721e-09	LOXL4
ENSG00000166024	10	99894387	100004654	170	16	401656	5.2631	7.084e-08	R3HCC1L
ENSG00000060718	1	103342023	103574052	915	44	401656	5.187	1.0686e-07	COL11A1
ENSG00000137834	15	66994566	67074338	201	27	401656	5.1127	1.5876e-07	SMAD6
ENSG00000169410	15	75759462	75871630	130	15	401656	5.1045	1.6582e-07	PTPN9
ENSG00000105509	19	52216365	52227247	42	9	401656	5.0815	1.8727e-07	HAS1
ENSG00000177311	3	141043055	141168634	248	29	401656	5.0571	2.1284e-07	ZBTB38
ENSG00000172493	4	87856154	88062206	438	44	401656	4.9451	3.8047e-07	AFF1
ENSG00000140470	15	100511794	100882210	1568	140	401656	4.8962	4.8849e-07	ADAMTS17
ENSG00000167081	9	128509624	128729656	241	20	401656	4.8957	4.8985e-07	PBX3
ENSG00000144320	2	176788620	176867567	176	24	401656	4.8613	5.83e-07	KIAA1715
ENSG00000196419	22	42017123	42060044	32	9	401656	4.8165	7.3038e-07	XRCC6
ENSG00000002726	7	150521715	150558592	178	17	401656	4.7349	1.0958e-06	AOC1
ENSG00000100147	22	42196683	42222303	53	11	401656	4.6463	1.69e-06	CCDC134
ENSG00000106624	7	44143960	44154161	28	8	401656	4.58	2.3248e-06	AEBP1
ENSG00000115380	2	56093102	56151274	160	23	401656	4.5734	2.3994e-06	EFEMP1
ENSG00000169375	15	75661720	75748183	90	11	401656	4.5606	2.5507e-06	SIN3A
ENSG00000163113	1	149909705	149982625	66	10	401656	4.533	2.9071e-06	OTUD7B
ENSG00000129038	15	74218330	74244478	107	16	401656	4.4486	4.3212e-06	LOXL1
ENSG00000100417	22	41972898	41985894	10	3	401656	4.3997	5.419e-06	PMM1
ENSG00000174579	3	135867764	135916083	50	13	401656	4.3991	5.4339e-06	MSL2
ENSG00000177971	15	75931426	75941047	8	4	401656	4.38	5.9334e-06	IMP3
ENSG00000159674	4	1160720	1202750	84	19	401656	4.3751	6.0684e-06	SPON2
ENSG00000100418	22	41994032	42017100	16	5	401656	4.3559	6.6248e-06	DESI1
ENSG00000167077	22	42095503	42195460	208	15	401656	4.3448	6.9716e-06	MEI1
ENSG00000162267	3	52828784	52843025	22	7	401656	4.3433	7.0174e-06	ITIH3
ENSG00000142303	19	8645126	8675620	45	15	401656	4.3203	7.7906e-06	ADAMTS10
ENSG00000106628	7	44154286	44163957	20	7	401656	4.3188	7.8432e-06	POLD2
ENSG00000229314	9	117085336	117088755	9	5	401656	4.2903	8.9222e-06	ORM1
ENSG00000066084	12	50898768	51142450	385	24	401656	4.2639	1.0046e-05	DIP2B
ENSG00000107954	10	105253736	105352309	233	33	401656	4.2621	1.0128e-05	NEURL1
ENSG00000163633	4	87797358	87857354	118	14	401656	4.2571	1.0355e-05	C4orf36
ENSG00000104885	19	2164148	2232577	195	28	401656	4.2483	1.077e-05	DOT1L
ENSG00000106631	7	44178463	44180931	8	3	401656	4.236	1.1377e-05	MYL7
ENSG00000169604	2	69240310	69476459	556	70	401656	4.234	1.1481e-05	ANTXR1
ENSG00000182600	2	233721980	233743418	53	9	401656	4.2316	1.1602e-05	C2orf82
ENSG00000123268	12	51157493	51214905	99	11	401656	4.2275	1.1814e-05	ATF1
ENSG00000206538	3	86987119	87040269	52	12	401656	4.2253	1.1934e-05	VGLL3
ENSG00000049323	2	33172039	33624576	1700	94	401656	4.2024	1.3207e-05	LTBP1
ENSG00000204120	2	233562009	233725285	381	24	401656	4.1872	1.412e-05	GIGYF2
ENSG00000164091	3	52288437	52322036	52	9	401656	4.156	1.6196e-05	WDR82
ENSG00000100138	22	42069934	42086508	33	3	401656	4.1382	1.7503e-05	NHP2L1
ENSG00000162552	1	22443798	22470462	74	15	401656	4.1257	1.8477e-05	WNT4
ENSG00000065000	19	2100988	2164464	210	22	401656	4.1216	1.8813e-05	AP3D1
ENSG00000157782	12	121078355	121105127	72	14	401656	4.1038	2.032e-05	CABP1
ENSG00000011028	17	60704762	60770958	90	14	401656	4.0924	2.1345e-05	MRC2
ENSG00000158417	2	99953816	100017789	134	17	401656	4.078	2.2715e-05	EIF5B
ENSG00000111816	6	116252312	116381921	261	29	401656	4.0551	2.5057e-05	FRK
ENSG00000135945	2	100016938	100106497	184	15	401656	4.0489	2.5733e-05	REV1
ENSG00000122787	7	137687070	137802732	258	28	401656	4.0413	2.6582e-05	AKR1D1
ENSG00000185634	15	49115932	49255641	303	47	401656	4.0311	2.7761e-05	SHC4
ENSG00000172346	22	41956767	41973745	29	4	401656	4.027	2.8246e-05	CSDC2
ENSG00000069702	1	92145902	92371892	647	68	401656	4.0131	2.9968e-05	TGFBR3
ENSG00000184208	22	42084943	42094140	10	2	401656	3.9985	3.1868e-05	C22orf46
ENSG00000128585	7	130794855	131181395	874	105	401656	3.9807	3.4354e-05	MKLN1
ENSG00000166676	16	10854776	10912651	80	18	401656	3.9592	3.7596e-05	TVP23A
ENSG00000100372	22	41165634	41215403	49	7	401656	3.9547	3.8321e-05	SLC25A17
ENSG00000114841	3	52350335	52434507	102	10	401656	3.9525	3.8673e-05	DNAH1
ENSG00000187772	6	105404923	105531207	140	22	401656	3.9429	4.0251e-05	LIN28B
ENSG00000100412	22	41865129	41924993	54	13	401656	3.9404	4.0668e-05	ACO2
ENSG00000173702	3	124624289	124672663	152	28	401656	3.9081	4.6512e-05	MUC13
ENSG00000055957	3	52811603	52826078	33	4	401656	3.8695	5.4535e-05	ITIH1
ENSG00000162972	2	200820040	200873263	93	16	401656	3.8685	5.4751e-05	C2orf47
ENSG00000099812	19	751126	764319	24	7	401656	3.8656	5.5405e-05	MISP
ENSG00000175970	12	121148238	121161443	42	8	401656	3.865	5.5534e-05	UNC119B
ENSG00000170178	2	176964458	176966408	4	2	401656	3.8576	5.7253e-05	HOXD12
ENSG00000168237	3	52321105	52329272	13	4	401656	3.8466	5.9894e-05	GLYCTK
ENSG00000146872	17	60536019	60692842	151	14	401656	3.8465	5.99e-05	TLK2
ENSG00000148219	9	119187504	120177348	2769	197	401656	3.8459	6.0063e-05	ASTN2
ENSG00000153707	9	8314246	10612723	8695	617	401656	3.8201	6.669e-05	PTPRD
ENSG00000124813	6	45295894	45632086	833	81	401656	3.8181	6.7255e-05	RUNX2
ENSG00000115540	2	198380295	198418423	46	9	401656	3.789	7.5619e-05	MOB4
ENSG00000158545	16	88636789	88698374	209	31	401656	3.7888	7.5687e-05	ZC3H18
ENSG00000176658	17	30819540	31204195	623	65	401656	3.7874	7.6101e-05	MYO1D
ENSG00000115687	2	242045514	242089679	187	21	401656	3.7783	7.8952e-05	PASK
ENSG00000014914	1	149900543	149908791	15	3	401656	3.7762	7.9625e-05	MTMR11
ENSG00000079101	18	596988	650334	124	27	401656	3.7725	8.0816e-05	CLUL1
ENSG00000174501	2	96514587	96657541	81	14	401656	3.7638	8.367e-05	ANKRD36C
ENSG00000136828	9	129677053	129985445	499	30	401656	3.7466	8.9621e-05	RALGPS1
ENSG00000186038	3	183814852	183824783	19	6	401656	3.743	9.0925e-05	HTR3E
ENSG00000115474	2	233631174	233641278	24	5	401656	3.7426	9.1051e-05	KCNJ13
ENSG00000189241	6	116597741	116601066	9	3	401656	3.7313	9.5232e-05	TSPYL1
ENSG00000142627	1	16450832	16482582	49	11	401656	3.7284	9.6354e-05	EPHA2
ENSG00000247596	3	52262626	52273276	25	7	401656	3.7213	9.9081e-05	TWF2
ENSG00000150764	11	111797868	111893308	74	12	401656	3.707	0.00010485	DIXDC1
ENSG00000138138	10	89511269	89601100	141	9	401656	3.7017	0.00010708	ATAD1
ENSG00000103126	16	337440	402673	210	23	401656	3.6956	0.00010969	AXIN1
ENSG00000106823	9	95256365	95298937	89	13	401656	3.6727	0.00012001	ECM2
ENSG00000171611	6	42883727	42893573	21	4	401656	3.6726	0.00012006	PTCRA
ENSG00000111817	6	116575336	116762424	389	42	401656	3.6707	0.00012095	DSE
ENSG00000132155	3	12625100	12705725	181	17	401656	3.6682	0.00012211	RAF1
ENSG00000169181	16	27798850	28074830	773	107	401656	3.6646	0.00012388	GSG1L
ENSG00000128713	2	176968944	176974722	9	3	401656	3.6635	0.0001244	HOXD11
ENSG00000270757	2	198365137	198415450	56	9	401656	3.6589	0.00012665	HSPE1-MOB4
ENSG00000170340	2	62423248	62451866	32	7	401656	3.6429	0.00013482	B3GNT2
ENSG00000155903	3	141205889	141334184	147	14	401656	3.6395	0.00013661	RASA2
ENSG00000106524	7	16639401	16685442	135	17	401656	3.6368	0.00013801	ANKMY2
ENSG00000163155	1	151132224	151138424	4	2	401656	3.6124	0.00015169	LYSMD1
ENSG00000140718	16	53737875	54155853	1124	120	401656	3.6104	0.00015285	FTO
ENSG00000174370	11	128769460	128775930	20	7	401656	3.601	0.00015851	C11orf45
ENSG00000115514	2	99935445	99957165	44	9	401656	3.5885	0.00016631	TXNDC9
ENSG00000132600	16	68344877	68392466	124	13	401656	3.5847	0.00016876	PRMT7
ENSG00000088538	3	50712672	51421629	1123	19	401656	3.5823	0.00017026	DOCK3
ENSG00000172530	16	87982850	88110924	527	24	401656	3.5805	0.00017148	BANP
ENSG00000175287	9	131683174	131704320	35	4	401656	3.5644	0.00018235	PHYHD1
ENSG00000069667	15	60780483	61521518	1815	253	401656	3.5598	0.00018559	RORA
ENSG00000140365	15	75628232	75634268	9	5	401656	3.5547	0.00018922	COMMD4
ENSG00000129028	15	71173681	71185124	11	6	401656	3.5522	0.00019099	THAP10
ENSG00000133805	11	10329860	10529126	660	75	401656	3.5513	0.00019169	AMPD3
ENSG00000172292	2	169312372	169631644	777	95	401656	3.5502	0.00019245	CERS6
ENSG00000072518	11	63606400	63678491	89	8	401656	3.5459	0.0001956	MARK2
ENSG00000104332	8	41119481	41167016	104	13	401656	3.5386	0.00020113	SFRP1
ENSG00000173531	3	49721380	49726934	7	3	401656	3.5382	0.0002014	MST1
ENSG00000108823	17	48241575	48253292	28	7	401656	3.5381	0.00020155	SGCA
ENSG00000138615	15	65488337	65503826	21	3	401656	3.5375	0.00020193	CILP
ENSG00000145826	5	135257968	135290723	125	16	401656	3.535	0.00020391	LECT2
ENSG00000140398	15	75639296	75647592	8	3	401656	3.528	0.00020934	NEIL1
ENSG00000129351	19	10764937	10803093	46	7	401656	3.5261	0.00021084	ILF3
ENSG00000100413	22	41921808	41940610	27	4	401656	3.5251	0.00021169	POLR3H
ENSG00000070950	3	8817088	9005457	688	44	401656	3.5214	0.00021467	RAD18
ENSG00000159164	1	149874870	149889434	17	4	401656	3.509	0.00022489	SV2A
ENSG00000062725	17	58520520	58603580	33	14	401656	3.5048	0.00022849	APPBP2
ENSG00000173914	11	66432469	66445392	12	6	401656	3.4937	0.00023822	RBM4B
ENSG00000074800	1	8921061	8939308	21	3	401656	3.4851	0.00024596	ENO1
ENSG00000127418	4	1003724	1020685	55	12	401656	3.4704	0.00025981	FGFRL1
ENSG00000128567	7	131185021	131242976	154	33	401656	3.4694	0.00026084	PODXL
ENSG00000187134	10	4934796	5025475	310	36	401656	3.4637	0.00026639	AKR1C1
ENSG00000007402	3	50400233	50541675	170	16	401656	3.4455	0.00028505	CACNA2D2
ENSG00000092969	1	218519577	218617961	172	29	401656	3.4408	0.00028998	TGFB2
ENSG00000004534	3	49977440	50137478	238	18	401656	3.4379	0.00029313	RBM6
ENSG00000188312	9	95087766	95382815	648	27	401656	3.4321	0.00029951	CENPP
ENSG00000123213	5	65018023	65167553	412	45	401656	3.4318	0.00029983	NLN
ENSG00000170604	19	46386866	46389376	3	1	401656	3.4242	0.00030831	IRF2BP1
ENSG00000136895	9	129986544	130155939	252	28	401656	3.4218	0.00031106	GARNL3
ENSG00000176182	19	46393278	46405862	36	7	401656	3.4132	0.00032105	MYPOP
ENSG00000143194	1	166958346	166991451	84	15	401656	3.4067	0.00032874	MAEL
ENSG00000100410	22	41855721	41864729	14	2	401656	3.3998	0.00033715	PHF5A
ENSG00000239732	3	52255096	52273183	32	9	401656	3.3994	0.00033763	TLR9
ENSG00000127083	9	95176527	95186743	15	6	401656	3.3912	0.00034799	OMD
ENSG00000187144	1	16713612	16763919	112	20	401656	3.3885	0.00035136	SPATA21
ENSG00000156466	8	97154562	97173020	29	9	401656	3.3884	0.00035157	GDF6
ENSG00000162944	2	198432948	198540769	153	14	401656	3.3874	0.00035286	RFTN2
ENSG00000184502	17	39868578	39872221	9	2	401656	3.3856	0.00035517	GAST
ENSG00000261190	16	52039399	52112386	150	24	401656	3.3846	0.00035643	C16orf97
ENSG00000055070	1	16679070	16724640	87	12	401656	3.3831	0.00035834	SZRD1
ENSG00000160683	11	118754475	118768508	31	11	401656	3.3815	0.00036048	CXCR5
ENSG00000106633	7	44183872	44237769	149	30	401656	3.3745	0.00036978	GCK
ENSG00000106819	9	95218487	95244788	48	8	401656	3.3737	0.00037077	ASPN
ENSG00000003756	3	50126341	50156454	26	7	401656	3.3671	0.00037977	RBM5
ENSG00000153904	1	85784164	86043933	607	70	401656	3.3646	0.00038331	DDAH1
ENSG00000182257	22	46445358	46450024	12	4	401656	3.3563	0.00039499	C22orf26
ENSG00000230657	12	11460017	11463369	11	3	401656	3.3512	0.00040225	PRB4
ENSG00000075975	3	12598513	12625212	60	9	401656	3.347	0.00040844	MKRN2
ENSG00000164088	3	52279841	52284613	3	1	401656	3.3381	0.00042176	PPM1M
ENSG00000096746	10	70090931	70102948	21	5	401656	3.3294	0.0004351	HNRNPH3
ENSG00000010319	3	52467069	52479101	15	7	401656	3.3289	0.0004359	SEMA3G
ENSG00000141376	17	58754814	59470199	846	71	401656	3.3184	0.00045264	BCAS3
ENSG00000176124	13	50656307	51297372	1428	118	401656	3.3182	0.00045299	DLEU1
ENSG00000095319	9	131709978	131769375	55	6	401656	3.3178	0.00045366	NUP188
ENSG00000251184	9	131703757	131719300	12	2	401656	3.3146	0.00045891	RP11-101E3.5
ENSG00000075568	2	98372799	98612388	428	28	401656	3.3049	0.000475	TMEM131
ENSG00000111885	6	119498374	119670926	607	34	401656	3.3021	0.00047987	MAN1A1
ENSG00000226321	2	241858202	241932728	160	18	401656	3.2988	0.00048546	AC104809.3
ENSG00000100027	22	22051833	22090123	101	21	401656	3.2946	0.00049278	YPEL1
ENSG00000204130	10	70100864	70167051	120	9	401656	3.294	0.00049389	RUFY2
ENSG00000141627	18	46570039	46987717	945	38	401656	3.2921	0.00049713	DYM
ENSG00000089091	20	18364011	18447925	219	25	401656	3.2894	0.00050196	DZANK1
ENSG00000145283	4	87744621	87770416	27	8	401656	3.2881	0.00050429	SLC10A6
ENSG00000160752	1	155278539	155290457	12	2	401656	3.2879	0.00050471	FDPS
ENSG00000145332	4	88081255	88161466	141	19	401656	3.2855	0.00050901	KLHL8
ENSG00000101489	18	34823010	35146000	752	109	401656	3.2847	0.00051054	CELF4
ENSG00000167523	16	89724210	89737680	50	11	401656	3.2819	0.00051564	SPATA33
ENSG00000136859	9	129849611	129885162	54	11	401656	3.2764	0.00052562	ANGPTL2
ENSG00000171130	7	149570057	149577784	30	4	401656	3.2749	0.00052842	ATP6V0E2
ENSG00000103061	16	68318406	68344849	42	9	401656	3.2744	0.00052947	SLC7A6OS
ENSG00000109610	4	24791534	24802464	19	5	401656	3.2608	0.00055559	SOD3
ENSG00000130584	20	62375019	62462597	346	24	401656	3.2589	0.00055916	ZBTB46
ENSG00000267360	19	37583921	37701414	216	19	401656	3.2587	0.00055952	CTC-454I21.3
ENSG00000143363	1	150980896	151008189	67	16	401656	3.2567	0.00056363	PRUNE
ENSG00000143740	1	227916240	227968927	129	18	401656	3.2545	0.00056802	SNAP47
ENSG00000010318	3	52444673	52457657	10	4	401656	3.2523	0.0005723	PHF7
ENSG00000103197	16	2097466	2138716	64	19	401656	3.2505	0.00057602	TSC2
ENSG00000100320	22	36134783	36424473	298	24	401656	3.2475	0.00058218	RBFOX2
ENSG00000015413	16	89679716	89704839	72	13	401656	3.2448	0.00058776	DPEP1
ENSG00000204291	9	101705461	101833069	284	38	401656	3.2436	0.00059011	COL15A1
ENSG00000172172	8	121393000	121457642	92	11	401656	3.2431	0.00059114	MRPL13
ENSG00000164037	4	103806205	103940896	227	8	401656	3.2388	0.00060013	SLC9B1
ENSG00000109472	4	166282346	166419472	555	25	401656	3.2371	0.00060366	CPE
ENSG00000196712	17	29421945	29709134	302	9	401656	3.2366	0.00060479	NF1
ENSG00000150768	11	111895538	111935114	30	5	401656	3.2338	0.00061083	DLAT
ENSG00000116539	1	155305059	155532598	162	21	401656	3.2293	0.00062056	ASH1L
ENSG00000236939	8	104145191	104153703	20	6	401656	3.2236	0.000633	C8orf56
ENSG00000053900	4	25378835	25420120	134	11	401656	3.2215	0.00063752	ANAPC4
ENSG00000054654	14	64319683	64693165	853	66	401656	3.2194	0.00064219	SYNE2
ENSG00000258839	16	89978527	89987385	31	7	401656	3.2188	0.00064368	MC1R
ENSG00000196967	19	37597636	37663643	142	13	401656	3.2112	0.00066102	ZNF585A
ENSG00000107104	9	470291	746105	1214	56	401656	3.2082	0.00066778	KANK1
ENSG00000164076	3	49895421	49907655	16	4	401656	3.2064	0.00067214	CAMKV
ENSG00000103056	16	68392231	68482591	158	19	401656	3.2037	0.00067826	SMPD3
ENSG00000004455	1	33473585	33546597	103	10	401656	3.2033	0.00067925	AK2
ENSG00000178074	2	200775979	200820658	88	14	401656	3.2021	0.00068212	C2orf69
ENSG00000099875	19	2037470	2051243	35	11	401656	3.2006	0.00068566	MKNK2
ENSG00000196660	1	219858769	220131989	823	48	401656	3.1958	0.00069728	SLC30A10
ENSG00000116663	1	11724181	11734411	28	9	401656	3.1848	0.00072439	FBXO6
ENSG00000115085	2	98330023	98356325	45	8	401656	3.1824	0.0007303	ZAP70
ENSG00000172167	8	121457640	121554373	219	11	401656	3.1745	0.00075059	MTBP
ENSG00000131165	16	89710839	89724253	39	8	401656	3.1742	0.00075137	CHMP1A
ENSG00000167771	11	63678693	63684316	4	1	401656	3.1738	0.00075236	RCOR2
ENSG00000008710	16	2138711	2185899	51	6	401656	3.1694	0.00076377	PKD1
ENSG00000125810	20	23059986	23066977	9	4	401656	3.1612	0.00078561	CD93
ENSG00000119408	9	127019885	127115586	217	24	401656	3.1592	0.00079091	NEK6
ENSG00000240386	1	152748848	152749445	3	2	401656	3.1584	0.00079321	LCE1F
ENSG00000178222	4	1050038	1107350	243	13	401656	3.1583	0.00079343	RNF212
ENSG00000138081	2	48016455	48132932	287	24	401656	3.1577	0.00079504	FBXO11
ENSG00000126861	17	29599031	29624557	24	3	401656	3.1547	0.00080322	OMG
ENSG00000197050	19	37498759	37621216	253	16	401656	3.1521	0.00081038	ZNF420
ENSG00000235109	6	28292470	28324048	94	14	401656	3.1447	0.0008312	ZSCAN31
ENSG00000128596	7	128430811	128462186	70	7	401656	3.1393	0.0008467	CCDC136
ENSG00000198874	7	66460160	66704501	997	29	401656	3.1336	0.00086346	TYW1
ENSG00000144285	2	166845670	166984523	400	30	401656	3.1236	0.00089314	SCN1A
ENSG00000111605	12	69633317	69668138	49	9	401656	3.123	0.0008951	CPSF6
ENSG00000115524	2	198254508	198299815	51	9	401656	3.1228	0.00089575	SF3B1
ENSG00000263417	18	68297755	68317980	64	12	401656	3.1196	0.00090534	GTSCR1
ENSG00000163374	1	155629237	155658791	24	8	401656	3.1133	0.00092505	YY1AP1
ENSG00000259305	8	124238431	124279627	20	11	401656	3.1088	0.00093939	ZHX1-C8ORF76
ENSG00000173805	17	39873994	39890896	54	5	401656	3.1086	0.00093986	HAP1
ENSG00000148341	9	131769315	131790582	23	6	401656	3.1084	0.00094056	SH3GLB2
ENSG00000228008	3	49941278	49954370	12	4	401656	3.1079	0.00094208	CTD-2330K9.3
ENSG00000160293	9	136627016	136857726	913	103	401656	3.1032	0.00095735	VAV2
ENSG00000162971	2	200794698	200820459	48	11	401656	3.1005	0.00096587	TYW5
ENSG00000186153	16	78133310	79246564	5877	489	401656	3.0993	0.00096982	WWOX
ENSG00000173933	11	66384097	66434153	40	10	401656	3.0984	0.00097299	RBM4
ENSG00000164078	3	49924435	49941299	25	5	401656	3.0981	0.00097397	MST1R
ENSG00000145555	5	16665395	16936372	776	114	401656	3.0976	0.00097533	MYO10
ENSG00000127946	7	75162621	75368280	602	62	401656	3.096	0.00098066	HIP1
ENSG00000164038	4	103941025	104006986	67	16	401656	3.0945	0.00098566	SLC9B2
ENSG00000137288	6	33662070	33679504	61	10	401656	3.093	0.00099058	UQCC2
ENSG00000164252	5	76325076	76361059	77	13	401656	3.092	0.000994	AGGF1
ENSG00000172869	5	118373467	118584833	304	48	401656	3.0886	0.0010053	DMXL1
ENSG00000203814	1	149754245	149783928	10	2	401656	3.0881	0.0010071	HIST2H2BF
ENSG00000154518	2	176040986	176049335	31	6	401656	3.0856	0.0010158	ATP5G3
ENSG00000114735	3	50606583	50622366	15	3	401656	3.0844	0.0010198	HEMK1
ENSG00000161813	12	50786166	50873787	126	10	401656	3.0808	0.0010323	LARP4
ENSG00000088543	3	50595462	50608458	12	5	401656	3.0794	0.001037	C3orf18
ENSG00000233404	2	102508955	102511150	3	2	401656	3.0776	0.0010435	FLJ20373
ENSG00000099385	16	30844947	30906281	48	6	401656	3.0749	0.001053	BCL7C
ENSG00000066382	11	30406040	30608419	454	51	401656	3.0696	0.0010716	MPPED2
ENSG00000173826	17	61600695	61626338	41	9	401656	3.0634	0.0010941	KCNH6
ENSG00000124564	6	25833294	25882514	120	15	401656	3.0627	0.0010969	SLC17A3
ENSG00000141570	17	77765931	77775482	17	7	401656	3.0548	0.0011259	CBX8
ENSG00000180383	20	30053309	30064560	17	5	401656	3.0521	0.0011364	DEFB124
ENSG00000132170	3	12328867	12475855	310	29	401656	3.0499	0.0011447	PPARG
ENSG00000159224	17	47035916	47045958	34	5	401656	3.0488	0.0011487	GIP
ENSG00000186591	7	129470572	129592789	375	17	401656	3.0486	0.0011497	UBE2H
ENSG00000160767	1	155216996	155225274	18	2	401656	3.0453	0.0011621	FAM189B
ENSG00000153820	2	228844666	229046361	655	38	401656	3.0428	0.0011721	SPHKAP
ENSG00000163515	3	108462271	108476231	31	7	401656	3.0371	0.0011944	RETNLB
ENSG00000183864	22	41829496	41843027	13	1	401656	3.0359	0.001199	TOB2
ENSG00000133895	11	64570982	64578766	7	2	401656	3.0345	0.0012049	MEN1
ENSG00000165917	11	47459308	47470730	31	6	401656	3.0288	0.0012276	RAPSN
ENSG00000184611	2	163227917	163695240	784	56	401656	3.0234	0.0012496	KCNH7
ENSG00000168702	2	140988992	142889270	7216	329	401656	3.0226	0.0012531	LRP1B
ENSG00000205018	16	89006197	89017932	15	6	401656	3.0166	0.0012781	RP11-830F9.6
ENSG00000256206	11	14515329	14541890	41	9	401656	3.016	0.0012806	PSMA1
ENSG00000128285	22	41074754	41078818	6	2	401656	3.0075	0.0013169	MCHR1
ENSG00000169710	17	80036214	80056208	47	12	401656	3.0055	0.0013258	FASN
ENSG00000138346	10	70173821	70231879	177	16	401656	3.0031	0.0013362	DNA2
ENSG00000177575	12	7623409	7656489	61	15	401656	3.0026	0.0013385	CD163
ENSG00000182704	11	76493295	76509198	36	6	401656	3.0024	0.0013393	TSKU
ENSG00000102802	13	31480328	31499709	51	14	401656	3.0013	0.0013441	MEDAG
ENSG00000150873	2	11273179	11286916	46	5	401656	3.0012	0.0013446	C2orf50
ENSG00000185737	10	83635070	84746935	2787	210	401656	2.9951	0.0013719	NRG3
ENSG00000177628	1	155204243	155214490	17	3	401656	2.9939	0.0013771	GBA
ENSG00000169371	15	75890424	75918810	42	5	401656	2.9935	0.0013791	SNUPN
ENSG00000134779	18	34359987	34409158	83	5	401656	2.9921	0.0013852	TPGS2
ENSG00000204671	12	122656577	122658746	6	2	401656	2.9887	0.0014007	IL31
ENSG00000142188	21	34804792	34852318	134	10	401656	2.9866	0.0014104	TMEM50B
ENSG00000108984	17	67410839	67539472	233	38	401656	2.9864	0.0014113	MAP2K6
ENSG00000149534	11	59855734	59863444	19	3	401656	2.9821	0.0014314	MS4A2
ENSG00000125844	20	17594323	17662940	128	23	401656	2.9786	0.0014479	RRBP1
ENSG00000145375	4	123844229	124240605	1167	34	401656	2.9757	0.0014616	SPATA5
ENSG00000065970	12	8185299	8208099	34	7	401656	2.9744	0.0014676	FOXJ2
ENSG00000188242	5	466239	473213	23	5	401656	2.9738	0.0014707	CTD-2228K2.5
ENSG00000083067	9	73143979	74061820	2542	145	401656	2.9716	0.0014813	TRPM3
ENSG00000086159	12	50360977	50370922	12	4	401656	2.9709	0.0014848	AQP6
ENSG00000129993	16	88941266	89043612	405	41	401656	2.9672	0.0015024	CBFA2T3
ENSG00000254585	15	23888691	23891175	3	1	401656	2.9658	0.0015095	MAGEL2
ENSG00000143443	1	151020216	151024462	2	1	401656	2.9632	0.0015223	C1orf56
ENSG00000075539	4	48499378	48782339	329	27	401656	2.9602	0.0015372	FRYL
ENSG00000163141	1	151009046	151020076	26	8	401656	2.9601	0.0015378	BNIPL
ENSG00000133812	11	9800214	10315754	1472	51	401656	2.9594	0.0015412	SBF2
ENSG00000089486	16	4560676	4588829	61	8	401656	2.9573	0.0015517	CDIP1
ENSG00000156218	15	84322838	84708594	908	56	401656	2.9538	0.0015696	ADAMTSL3
ENSG00000196305	9	94972489	95056038	173	16	401656	2.9513	0.001582	IARS
ENSG00000163156	1	151129140	151142773	9	4	401656	2.9492	0.0015927	SCNM1
ENSG00000258864	5	112162910	112203279	122	15	401656	2.9489	0.0015945	CTC-554D6.1
ENSG00000185615	16	333152	337215	19	7	401656	2.9431	0.0016248	PDIA2
ENSG00000105426	19	5158506	5340814	529	90	401656	2.9425	0.0016279	PTPRS
ENSG00000164077	3	49946302	49967606	27	8	401656	2.9402	0.0016401	MON1A
ENSG00000168228	4	25314407	25372005	139	18	401656	2.94	0.0016409	ZCCHC4
ENSG00000168067	11	64556290	64570713	7	3	401656	2.9381	0.0016513	MAP4K2
ENSG00000144283	2	159313476	159539391	643	31	401656	2.9373	0.0016553	PKP4
ENSG00000185862	17	29630784	29641130	13	2	401656	2.9371	0.0016563	EVI2B
ENSG00000143367	1	151512781	151556059	57	12	401656	2.9357	0.0016638	TUFT1
ENSG00000249222	22	43035809	43036607	3	1	401656	2.934	0.0016732	ATP5L2
ENSG00000177125	9	129622944	129648157	32	11	401656	2.9336	0.0016753	ZBTB34
ENSG00000121236	11	5617339	5634188	87	24	401656	2.9283	0.0017044	TRIM6
ENSG00000110514	11	47290712	47351582	128	15	401656	2.928	0.001706	MADD
ENSG00000153406	16	4511681	4545764	121	9	401656	2.9275	0.0017087	NMRAL1
ENSG00000155545	5	56215429	56267502	156	19	401656	2.9262	0.0017156	MIER3
ENSG00000225614	16	88493879	88507165	29	11	401656	2.9247	0.0017237	ZNF469
ENSG00000110367	11	118620034	118661858	69	10	401656	2.9235	0.0017308	DDX6
ENSG00000175920	4	3465033	3503200	250	34	401656	2.9221	0.0017384	DOK7
ENSG00000105088	19	9964394	10047228	162	20	401656	2.922	0.0017389	OLFM2
ENSG00000068028	3	50367219	50378411	10	3	401656	2.9216	0.0017413	RASSF1
ENSG00000203791	10	126436718	126480439	73	10	401656	2.92	0.0017502	METTL10
ENSG00000127415	4	980785	998316	60	14	401656	2.9197	0.001752	IDUA
ENSG00000165119	9	86582998	86595569	18	6	401656	2.9173	0.0017653	HNRNPK
ENSG00000220008	19	2289774	2308156	45	11	401656	2.9166	0.0017695	LINGO3
ENSG00000061273	12	48176505	48226915	133	28	401656	2.9142	0.0017832	HDAC7
ENSG00000123908	8	141541264	141645718	279	39	401656	2.9096	0.0018096	AGO2
ENSG00000026297	6	167342992	167370679	78	20	401656	2.9086	0.0018153	RNASET2
ENSG00000143369	1	150480538	150486265	12	4	401656	2.908	0.0018186	ECM1
ENSG00000167074	22	41763337	41795330	52	6	401656	2.9075	0.0018218	TEF
ENSG00000127663	19	4969125	5153606	493	51	401656	2.9068	0.0018255	KDM4B
ENSG00000048052	7	18126572	19042039	2010	174	401656	2.9048	0.0018374	HDAC9
ENSG00000173239	10	90562487	90580303	41	13	401656	2.9038	0.0018432	LIPM
ENSG00000108821	17	48260650	48278993	40	11	401656	2.9034	0.0018455	COL1A1
ENSG00000140459	15	74630100	74660081	43	8	401656	2.9025	0.0018511	CYP11A1
ENSG00000066248	2	233743396	233877982	484	59	401656	2.9021	0.0018535	NGEF
ENSG00000143434	1	151104161	151119104	34	7	401656	2.9007	0.0018614	SEMA6C
ENSG00000092607	1	119425669	119532179	263	32	401656	2.8994	0.0018696	TBX15
ENSG00000170153	4	141780961	142134031	894	79	401656	2.8987	0.0018738	RNF150
ENSG00000168959	11	88237744	88799113	1565	55	401656	2.8979	0.0018781	GRM5
ENSG00000171604	5	139026884	139063467	56	9	401656	2.8975	0.0018808	CXXC5
ENSG00000088320	20	30063096	30072708	13	5	401656	2.8953	0.0018938	REM1
ENSG00000115966	2	175936978	176033110	194	15	401656	2.895	0.0018959	ATF2
ENSG00000152932	5	57878048	58155213	787	73	401656	2.8931	0.0019074	RAB3C
ENSG00000143469	1	210111538	210337636	344	21	401656	2.8924	0.0019113	SYT14
ENSG00000146122	6	39760142	39872648	292	38	401656	2.8921	0.0019133	DAAM2
ENSG00000106479	7	149535456	149564568	49	11	401656	2.8911	0.0019196	ZNF862
ENSG00000181450	1	227751244	227865144	256	19	401656	2.8897	0.001928	ZNF678
ENSG00000122971	12	121163538	121177811	27	5	401656	2.8894	0.0019301	ACADS
ENSG00000173992	11	66360292	66373490	11	4	401656	2.8859	0.0019515	CCS
ENSG00000153162	6	7727030	7881655	461	70	401656	2.8842	0.0019623	BMP6
ENSG00000159128	21	34775202	34851655	187	15	401656	2.8828	0.0019708	IFNGR2
ENSG00000164715	7	97736197	97838945	246	23	401656	2.8793	0.0019926	LMTK2
ENSG00000100243	22	43013846	43045574	83	12	401656	2.8771	0.0020067	CYB5R3
ENSG00000168066	11	64532078	64546258	12	3	401656	2.8771	0.0020068	SF1
ENSG00000227057	6	33246885	33257304	23	6	401656	2.8747	0.002022	WDR46
ENSG00000188517	4	109731877	110223813	1331	100	401656	2.873	0.0020329	COL25A1
ENSG00000151773	13	44398045	44453827	210	23	401656	2.8727	0.0020347	CCDC122
ENSG00000188641	1	97543299	98386605	1911	148	401656	2.8702	0.0020509	DPYD
ENSG00000173898	11	66452719	66496697	29	12	401656	2.8701	0.0020515	SPTBN2
ENSG00000163576	3	19920964	19988517	197	23	401656	2.8664	0.0020761	EFHB
ENSG00000140750	16	24930706	25026987	148	13	401656	2.8661	0.0020776	ARHGAP17
ENSG00000173801	17	39775692	39943183	389	32	401656	2.8649	0.0020856	JUP
ENSG00000122085	2	242011584	242041747	72	10	401656	2.8645	0.0020885	MTERFD2
ENSG00000001617	3	50192478	50226508	58	10	401656	2.863	0.0020982	SEMA3F
ENSG00000198558	6	27840926	27841289	1	1	401656	2.8627	0.0021	HIST1H4L
ENSG00000255302	15	49170083	49172380	1	1	401656	2.8627	0.0021	EID1
ENSG00000159210	17	47006678	47022479	48	7	401656	2.8622	0.0021035	SNF8
ENSG00000167196	15	76196200	76227609	51	6	401656	2.8613	0.0021098	FBXO22
ENSG00000163577	3	170606204	170626482	34	6	401656	2.8582	0.0021306	EIF5A2
ENSG00000176155	17	80059336	80170706	436	10	401656	2.858	0.0021316	CCDC57
ENSG00000189298	6	28317691	28336947	62	12	401656	2.857	0.0021381	ZKSCAN3
ENSG00000102531	13	49550048	49783915	241	18	401656	2.8552	0.0021503	FNDC3A
ENSG00000147655	8	108911544	109095913	432	50	401656	2.8542	0.0021572	RSPO2
ENSG00000166589	16	66942025	66952887	14	5	401656	2.8522	0.0021708	CDH16
ENSG00000101665	18	46446223	46477081	88	23	401656	2.8495	0.0021896	SMAD7
ENSG00000159189	1	22970123	22974603	20	4	401656	2.849	0.0021931	C1QC
ENSG00000084710	2	25264999	25378243	202	26	401656	2.8483	0.0021975	EFR3B
ENSG00000162849	1	245318287	245872733	1848	216	401656	2.8463	0.0022116	KIF26B
ENSG00000163060	2	95537178	95542574	13	4	401656	2.846	0.0022133	TEKT4
ENSG00000182791	11	66357640	66360554	3	2	401656	2.8455	0.0022171	CCDC87
ENSG00000145808	5	128795958	129074376	672	37	401656	2.8453	0.0022183	ADAMTS19
ENSG00000124615	6	39867354	39902290	95	18	401656	2.8446	0.0022233	MOCS1
ENSG00000164068	3	49726932	49758962	47	10	401656	2.8426	0.0022375	RNF123
ENSG00000169752	15	76228310	76352136	236	10	401656	2.8424	0.0022388	NRG4
ENSG00000167964	16	2190804	2204166	15	3	401656	2.8396	0.0022586	RAB26
ENSG00000134982	5	112043195	112181936	317	27	401656	2.839	0.002263	APC
ENSG00000265118	17	29632231	29645849	17	2	401656	2.8383	0.0022679	CTD-2370N5.3
ENSG00000185818	4	2061239	2070816	11	2	401656	2.8375	0.0022735	NAT8L
ENSG00000114378	3	50337320	50349812	11	4	401656	2.8364	0.0022814	HYAL1
ENSG00000159267	21	38123189	38362536	667	44	401656	2.8336	0.0023015	HLCS
ENSG00000145354	4	103790135	103810399	32	4	401656	2.8298	0.0023289	CISD2
ENSG00000159202	17	46985731	47006418	50	3	401656	2.8297	0.0023297	UBE2Z
ENSG00000100023	22	22006559	22054304	155	18	401656	2.8266	0.0023521	PPIL2
ENSG00000076242	3	37034823	37107380	128	12	401656	2.8261	0.0023557	MLH1
ENSG00000255432	11	62417166	62432650	22	5	401656	2.8261	0.002356	RP11-831H9.11
ENSG00000050165	11	11984653	12031316	134	39	401656	2.8245	0.0023679	DKK3
ENSG00000150477	18	34409069	34812135	658	20	401656	2.8233	0.0023763	KIAA1328
ENSG00000149527	1	2357419	2436969	196	34	401656	2.8222	0.002385	PLCH2
ENSG00000123607	2	166713985	166810353	188	22	401656	2.822	0.002386	TTC21B
ENSG00000140367	15	76135622	76193419	83	10	401656	2.8202	0.0023994	UBE2Q2
ENSG00000173214	6	111580551	111592370	25	8	401656	2.8202	0.0024	KIAA1919
ENSG00000272869	5	112196885	112228776	117	12	401656	2.8182	0.0024148	CTC-487M23.8
ENSG00000116106	2	222282747	222438922	364	43	401656	2.8176	0.0024189	EPHA4
ENSG00000148200	9	127279554	127533589	123	9	401656	2.8176	0.0024192	NR6A1
ENSG00000186094	1	48998527	50489585	1802	76	401656	2.8175	0.0024199	AGBL4
ENSG00000178096	1	149859440	149872351	24	2	401656	2.8169	0.0024248	BOLA1
ENSG00000163964	3	196366646	196462878	297	50	401656	2.8159	0.0024322	PIGX
ENSG00000198453	19	37407231	37489602	339	15	401656	2.8125	0.0024579	ZNF568
ENSG00000122417	1	86814344	86862023	113	13	401656	2.8074	0.002497	ODF2L
ENSG00000146205	2	242127924	242164792	98	20	401656	2.8048	0.0025171	ANO7
ENSG00000173757	17	40351186	40428725	64	9	401656	2.8047	0.0025179	STAT5B
ENSG00000110172	11	89934328	89956532	63	8	401656	2.8033	0.0025293	CHORDC1
ENSG00000143368	1	149895209	149900236	10	1	401656	2.8023	0.0025373	SF3B4
ENSG00000136824	9	106856541	106903698	76	8	401656	2.8012	0.0025459	SMC2
ENSG00000065518	3	120315156	120321347	25	7	401656	2.7982	0.0025693	NDUFB4
ENSG00000179564	3	50316458	50325545	4	1	401656	2.7968	0.0025806	LSMEM2
ENSG00000180424	20	30028322	30038060	20	4	401656	2.7941	0.002602	DEFB123
ENSG00000167637	19	44331444	44353307	98	8	401656	2.794	0.0026032	ZNF283
ENSG00000180264	9	127213423	127239379	48	6	401656	2.7933	0.0026084	GPR144
ENSG00000146535	7	2767746	2883958	304	23	401656	2.7907	0.0026295	GNA12
ENSG00000185585	9	127539437	127577164	42	9	401656	2.7877	0.0026546	OLFML2A
ENSG00000113083	5	121398890	121413980	22	4	401656	2.7876	0.002655	LOX
ENSG00000197595	13	113301358	113338811	106	17	401656	2.7867	0.0026621	C13orf35
ENSG00000103064	16	68298433	68335722	50	8	401656	2.7867	0.0026625	SLC7A6
ENSG00000198876	9	34086385	34127397	114	14	401656	2.7856	0.0026714	DCAF12
ENSG00000153037	5	112196919	112205485	37	7	401656	2.7846	0.0026795	SRP19
ENSG00000168288	2	150426148	150444330	37	7	401656	2.783	0.0026931	MMADHC
ENSG00000180251	2	103089762	103150431	224	16	401656	2.7788	0.0027282	SLC9A4
ENSG00000112394	6	111408781	111552397	234	22	401656	2.7786	0.0027293	SLC16A10
ENSG00000163898	3	185224050	185270401	136	13	401656	2.7775	0.0027393	LIPH
ENSG00000248643	11	66384097	66413940	22	7	401656	2.7766	0.0027465	RBM14-RBM4
ENSG00000127445	19	9945933	9960358	23	6	401656	2.7763	0.0027492	PIN1
ENSG00000101294	20	30102231	30157370	98	6	401656	2.774	0.0027688	HM13
ENSG00000120832	12	107371069	107380944	19	7	401656	2.7673	0.0028258	MTERFD3
ENSG00000129625	5	112212084	112258236	152	13	401656	2.7673	0.0028264	REEP5
ENSG00000109332	4	103715540	103790053	141	8	401656	2.7663	0.0028346	UBE2D3
ENSG00000158792	16	89762751	89768113	13	4	401656	2.7663	0.0028348	SPATA2L
ENSG00000178209	8	144989321	145050902	143	8	401656	2.7662	0.0028353	PLEC
ENSG00000143627	1	155259630	155271225	16	3	401656	2.7648	0.0028479	PKLR
ENSG00000170242	11	11862970	11980870	190	21	401656	2.7633	0.0028611	USP47
ENSG00000162804	2	241938255	242034983	248	38	401656	2.7631	0.0028629	SNED1
ENSG00000255330	6	127759551	127840146	177	21	401656	2.7629	0.0028646	SOGA3
ENSG00000214338	6	127759551	127840500	177	21	401656	2.7629	0.0028646	SOGA3
ENSG00000139684	13	47345391	47371367	36	6	401656	2.7616	0.0028761	ESD
ENSG00000145604	5	36152091	36184421	91	13	401656	2.7598	0.0028921	SKP2
ENSG00000158113	12	122652285	122688018	64	11	401656	2.7593	0.0028965	LRRC43
ENSG00000079432	19	42772689	42799949	21	3	401656	2.7578	0.0029098	CIC
ENSG00000215183	9	35752987	35756610	4	2	401656	2.7562	0.0029241	MSMP
ENSG00000103415	16	4524691	4560348	95	8	401656	2.7561	0.0029243	HMOX2
ENSG00000164929	8	104152938	104242533	281	42	401656	2.7548	0.002936	BAALC
ENSG00000100012	22	30843946	30868036	86	8	401656	2.7537	0.0029459	SEC14L3
ENSG00000127191	9	139776364	139821059	107	9	401656	2.7536	0.0029468	TRAF2
ENSG00000123106	12	28286182	28732883	1041	22	401656	2.7516	0.0029651	CCDC91
ENSG00000222017	2	198557830	198639547	94	10	401656	2.7507	0.0029732	AC011997.1
ENSG00000114738	3	50648951	50686720	40	6	401656	2.7501	0.0029788	MAPKAPK3
ENSG00000259649	15	81188532	81202118	10	4	401656	2.7491	0.002988	RP11-351M8.1
ENSG00000150594	10	112836790	112840658	5	2	401656	2.7442	0.0030331	ADRA2A
ENSG00000151577	3	113847499	113918254	195	28	401656	2.7419	0.0030538	DRD3
ENSG00000167105	17	48348767	48358844	29	11	401656	2.7409	0.0030639	TMEM92
ENSG00000170854	3	97660662	97691301	33	10	401656	2.7385	0.0030856	MINA
ENSG00000188130	22	50683879	50700254	50	11	401656	2.7367	0.0031031	MAPK12
ENSG00000205710	17	4802713	4806227	9	4	401656	2.7366	0.003104	C17orf107
ENSG00000177150	18	13663346	13726662	190	23	401656	2.7358	0.0031116	FAM210A
ENSG00000163956	4	3508103	3534286	130	19	401656	2.7354	0.0031151	LRPAP1
ENSG00000026103	10	90750414	90775542	100	13	401656	2.7354	0.0031153	FAS
ENSG00000165507	10	45466429	45474258	22	3	401656	2.7347	0.0031214	C10orf10
ENSG00000126860	17	29644578	29648902	7	1	401656	2.7335	0.003133	EVI2A
ENSG00000204752	19	7011514	7013338	10	2	401656	2.7335	0.003133	AC025278.1
ENSG00000115053	2	232318242	232348352	80	11	401656	2.7314	0.0031536	NCL
ENSG00000066230	5	473425	524447	215	35	401656	2.7289	0.0031775	SLC9A3
ENSG00000105329	19	41807492	41859816	71	10	401656	2.7288	0.0031778	TGFB1
ENSG00000214435	10	104629273	104661656	98	13	401656	2.7262	0.0032029	AS3MT
ENSG00000167800	11	67398774	67407031	28	5	401656	2.7231	0.0032341	TBX10
ENSG00000141510	17	7565097	7590856	68	16	401656	2.7164	0.0032995	TP53
ENSG00000076685	10	104845940	104953056	218	18	401656	2.7162	0.0033018	NT5C2
ENSG00000171303	2	26915619	26956288	72	12	401656	2.7152	0.0033121	KCNK3
ENSG00000183473	22	37600278	37608362	18	5	401656	2.7147	0.0033171	SSTR3
ENSG00000251537	17	15474805	15554967	101	17	401656	2.7145	0.0033189	RP11-385D13.1
ENSG00000135951	2	99613724	99771427	382	25	401656	2.7121	0.0033432	TSGA10
ENSG00000204682	10	21781587	21786191	5	2	401656	2.7119	0.0033452	CASC10
ENSG00000184677	1	22778344	22857650	121	15	401656	2.7118	0.0033461	ZBTB40
ENSG00000110917	12	121124672	121139667	38	10	401656	2.7113	0.0033514	MLEC
ENSG00000073711	3	135684515	135866733	288	25	401656	2.7104	0.0033605	PPP2R3A
ENSG00000124145	20	43953928	43977064	64	8	401656	2.7101	0.0033631	SDC4
ENSG00000136930	9	127115745	127177723	96	14	401656	2.7088	0.0033768	PSMB7
ENSG00000139624	12	50523575	50561288	51	6	401656	2.7076	0.0033883	CERS5
ENSG00000124159	20	43922085	43937169	52	8	401656	2.7074	0.0033907	MATN4
ENSG00000196588	22	40806285	41032706	325	18	401656	2.706	0.0034049	MKL1
ENSG00000087152	17	42269173	42277481	9	5	401656	2.7051	0.0034141	ATXN7L3
ENSG00000164081	3	51696709	51738339	38	14	401656	2.7036	0.0034298	TEX264
ENSG00000152430	2	198591603	198651486	67	10	401656	2.7034	0.0034315	BOLL
ENSG00000095015	5	56111401	56191979	181	18	401656	2.7025	0.0034415	MAP3K1
ENSG00000169314	22	24105208	24108048	5	3	401656	2.7017	0.0034493	C22orf15
ENSG00000162594	1	67632083	67725662	223	30	401656	2.7014	0.0034524	IL23R
ENSG00000106266	7	2291405	2393953	206	29	401656	2.7012	0.0034549	SNX8
ENSG00000259517	16	54279456	54304658	90	7	401656	2.7006	0.0034605	RP11-324D17.1
ENSG00000159199	17	46970127	46973233	7	2	401656	2.7001	0.0034657	ATP5G1
ENSG00000169231	1	155165379	155178842	17	5	401656	2.6996	0.0034713	THBS3
ENSG00000079462	19	42801185	42807698	5	2	401656	2.6963	0.0035053	PAFAH1B3
ENSG00000239306	11	66384053	66394818	6	3	401656	2.6948	0.0035214	RBM14
ENSG00000068976	11	64513861	64527769	19	2	401656	2.6941	0.0035287	PYGM
ENSG00000119899	6	74303102	74363878	330	14	401656	2.6905	0.0035676	SLC17A5
ENSG00000177054	11	19138646	19197969	119	13	401656	2.6897	0.0035762	ZDHHC13
ENSG00000233822	6	27806323	27823487	24	5	401656	2.6869	0.0036056	HIST1H2BN
ENSG00000108556	17	4801069	4806369	19	6	401656	2.6824	0.0036548	CHRNE
ENSG00000075399	16	89773542	89787394	33	11	401656	2.6823	0.0036562	VPS9D1
ENSG00000132938	13	29598748	30077892	1380	88	401656	2.6798	0.0036834	MTUS2
ENSG00000063438	5	304291	438406	392	42	401656	2.6773	0.0037112	AHRR
ENSG00000110881	12	50451331	50477394	40	7	401656	2.6771	0.0037127	ASIC1
ENSG00000174279	2	176942200	176948641	7	2	401656	2.6762	0.0037233	EVX2
ENSG00000180104	5	443273	472052	103	12	401656	2.6743	0.0037441	EXOC3
ENSG00000100739	14	96722161	96735304	47	11	401656	2.6742	0.003745	BDKRB1
ENSG00000187492	3	49828165	49837268	16	7	401656	2.6713	0.0037783	CDHR4
ENSG00000148842	10	104678050	104849978	383	27	401656	2.6712	0.0037788	CNNM2
ENSG00000183255	21	46269500	46293752	91	17	401656	2.6707	0.0037852	PTTG1IP
ENSG00000267772	17	58641908	58663984	7	4	401656	2.6702	0.0037907	RP11-15E18.4
ENSG00000093167	3	37094117	37225180	211	12	401656	2.6692	0.0038021	LRRFIP2
ENSG00000115541	2	198364718	198368181	2	1	401656	2.6679	0.0038169	HSPE1
ENSG00000184678	1	149856010	149858232	2	1	401656	2.6676	0.0038196	HIST2H2BE
ENSG00000078403	10	21823094	22032559	160	28	401656	2.6671	0.0038252	MLLT10
ENSG00000167914	17	38119226	38134019	41	7	401656	2.6671	0.0038257	GSDMA
ENSG00000185958	12	50720013	50790405	97	8	401656	2.6647	0.0038533	FAM186A
ENSG00000050628	1	71318036	71513491	530	46	401656	2.6616	0.0038881	PTGER3
ENSG00000188886	2	96789589	96804175	18	4	401656	2.6605	0.0039007	ASTL
ENSG00000196533	1	206238872	206288647	58	6	401656	2.6562	0.0039519	C1orf186
ENSG00000076984	19	7968728	7979363	33	11	401656	2.6561	0.0039531	MAP2K7
ENSG00000146414	6	146185381	146285559	144	9	401656	2.6522	0.0039984	SHPRH
ENSG00000123739	4	110631145	110651233	29	7	401656	2.6509	0.0040144	PLA2G12A
ENSG00000124568	6	25783125	25832287	121	13	401656	2.6501	0.0040232	SLC17A1
ENSG00000198000	9	95059640	95087918	59	8	401656	2.6491	0.0040356	NOL8
ENSG00000124302	19	34112861	34264414	438	70	401656	2.649	0.0040366	CHST8
ENSG00000114988	2	97371666	97405801	34	5	401656	2.6483	0.0040444	LMAN2L
ENSG00000184224	11	67370351	67374177	6	2	401656	2.6476	0.0040536	C11orf72
ENSG00000125968	20	30193086	30194318	4	1	401656	2.6474	0.0040551	ID1
ENSG00000156970	15	40453224	40513337	74	8	401656	2.6461	0.0040718	BUB1B
ENSG00000198542	13	102104966	102375456	709	63	401656	2.6454	0.0040797	ITGBL1
ENSG00000078699	20	32077881	32237842	102	19	401656	2.6428	0.0041111	CBFA2T2
ENSG00000109756	4	160025330	160281321	452	46	401656	2.6395	0.004152	RAPGEF2
ENSG00000100403	22	41697526	41756151	74	9	401656	2.6388	0.0041599	ZC3H7B
ENSG00000123136	19	14519631	14530192	14	7	401656	2.6381	0.0041687	DDX39A
ENSG00000205209	19	35084234	35166604	308	33	401656	2.6354	0.0042018	SCGB2B2
ENSG00000182223	4	48492269	48496406	14	4	401656	2.6353	0.0042035	ZAR1
ENSG00000110075	11	68228186	68382802	286	20	401656	2.6345	0.0042133	PPP6R3
ENSG00000115685	2	242088991	242123067	80	11	401656	2.6315	0.0042503	PPP1R7
ENSG00000135547	6	126068810	126082415	23	3	401656	2.6275	0.0043003	HEY2
ENSG00000127081	9	95607874	95640304	79	11	401656	2.6272	0.004304	ZNF484
ENSG00000144214	2	99900701	99921205	32	8	401656	2.6271	0.0043058	LYG1
ENSG00000100033	22	18900294	18924066	100	19	401656	2.6239	0.0043459	PRODH
ENSG00000103264	16	87360593	87425748	191	31	401656	2.62	0.0043968	FBXO31
ENSG00000118007	3	136055077	136471220	584	30	401656	2.6196	0.0044011	STAG1
ENSG00000148356	9	130213765	130265780	107	10	401656	2.6196	0.0044015	LRSAM1
ENSG00000003436	2	188328957	188430487	204	29	401656	2.619	0.0044092	TFPI
ENSG00000016864	3	52728505	52740048	11	3	401656	2.6151	0.0044595	GLT8D1
ENSG00000197860	5	64961755	65018862	80	13	401656	2.6148	0.0044637	SGTB
ENSG00000100664	14	103799881	103811362	28	6	401656	2.6136	0.0044796	EIF5
ENSG00000138316	10	72432559	72522197	405	60	401656	2.6119	0.0045025	ADAMTS14
ENSG00000182319	8	8175258	8244008	226	32	401656	2.6084	0.0045481	SGK223
ENSG00000186367	5	129083772	129102425	55	9	401656	2.6082	0.0045506	KIAA1024L
ENSG00000108946	17	66507921	66547460	86	12	401656	2.6076	0.0045585	PRKAR1A
ENSG00000164061	3	49591922	49708978	150	17	401656	2.6064	0.0045743	BSN
ENSG00000188425	19	46416475	46418036	3	1	401656	2.6046	0.0045992	NANOS2
ENSG00000080839	20	35624752	35724398	102	15	401656	2.6028	0.0046239	RBL1
ENSG00000168131	6	27878963	27880174	4	2	401656	2.6009	0.0046496	OR2B2
ENSG00000064989	2	188207856	188313187	230	22	401656	2.5967	0.0047056	CALCRL
ENSG00000108947	17	7608520	7614696	8	3	401656	2.5963	0.0047112	EFNB3
ENSG00000128789	18	12658737	12725739	150	13	401656	2.5936	0.0047491	PSMG2
ENSG00000004864	7	95749532	95951459	241	16	401656	2.5924	0.0047661	SLC25A13
ENSG00000103091	16	74907468	75034071	351	51	401656	2.5897	0.0048031	WDR59
ENSG00000106809	9	95146249	95166978	47	7	401656	2.5885	0.0048202	OGN
ENSG00000183722	13	39917029	40177665	755	80	401656	2.5879	0.0048279	LHFP
ENSG00000257062	12	21200113	21329829	396	26	401656	2.5866	0.0048466	RP11-125O5.2
ENSG00000188868	19	12428291	12444534	29	3	401656	2.586	0.004855	ZNF563
ENSG00000008226	3	38080696	38165516	175	17	401656	2.5837	0.0048867	DLEC1
ENSG00000144381	2	198351305	198381461	34	6	401656	2.5835	0.0048897	HSPD1
ENSG00000224132	2	238165734	238166319	1	1	401656	2.5828	0.0049	AC112715.2
ENSG00000270316	10	104614029	104661656	129	15	401656	2.5819	0.0049125	C10orf32-ASMT
ENSG00000122912	10	70237756	70287231	180	15	401656	2.5817	0.0049152	SLC25A16
ENSG00000129083	11	14464986	14521573	90	11	401656	2.5795	0.0049466	COPB1
ENSG00000198911	22	42229109	42303312	165	24	401656	2.5793	0.0049505	SREBF2
ENSG00000101624	18	12661832	12702776	89	10	401656	2.5787	0.0049582	CEP76
ENSG00000163938	3	52715172	52728508	18	3	401656	2.5786	0.0049603	GNL3
ENSG00000154719	21	26957968	26979829	80	5	401656	2.5759	0.0049996	MRPL39
ENSG00000151304	5	121297656	121411265	188	12	401656	2.5757	0.005002	SRFBP1
ENSG00000049239	1	9294834	9331396	76	14	401656	2.5756	0.0050039	H6PD
ENSG00000114054	3	135969148	136056738	119	17	401656	2.575	0.0050115	PCCB
ENSG00000101654	18	13726659	13764557	88	14	401656	2.5732	0.0050386	RNMT
ENSG00000154582	8	74851404	74884522	82	11	401656	2.572	0.0050557	TCEB1
ENSG00000082781	3	124480795	124620265	415	36	401656	2.571	0.0050703	ITGB5
ENSG00000203710	1	207669492	207813992	239	24	401656	2.5703	0.0050803	CR1
ENSG00000189283	3	59735036	61237133	5581	450	401656	2.57	0.0050856	FHIT
ENSG00000112425	6	145822719	146057160	593	17	401656	2.5684	0.0051084	EPM2A
ENSG00000174943	16	29916333	29938356	31	5	401656	2.5677	0.0051187	KCTD13
ENSG00000138794	4	110609785	110624739	24	6	401656	2.5675	0.0051213	CASP6
ENSG00000125459	1	155579979	155718153	117	18	401656	2.5674	0.0051233	MSTO1
ENSG00000068831	11	64494383	64512928	19	3	401656	2.5672	0.0051258	RASGRP2
ENSG00000089225	12	114791736	114846247	132	25	401656	2.5672	0.0051267	TBX5
ENSG00000115602	2	102927962	102968497	142	13	401656	2.5662	0.0051412	IL1RL1
ENSG00000141499	17	7589389	7606820	41	8	401656	2.5657	0.005148	WRAP53
ENSG00000258539	10	126305649	126480296	321	35	401656	2.5649	0.0051601	RP11-12J10.3
ENSG00000081177	14	69658228	69709075	88	10	401656	2.5622	0.0052007	EXD2
ENSG00000100813	14	23527773	23564823	67	13	401656	2.5614	0.0052132	ACIN1
ENSG00000149654	20	44802372	44937137	241	37	401656	2.5613	0.0052145	CDH22
ENSG00000138623	15	74701630	74726808	63	14	401656	2.5607	0.0052236	SEMA7A
ENSG00000162194	11	62430287	62439727	12	3	401656	2.56	0.0052338	C11orf48
ENSG00000197977	6	10980992	11044547	94	10	401656	2.5589	0.0052509	ELOVL2
ENSG00000166669	16	10420291	10577495	442	36	401656	2.5585	0.0052564	ATF7IP2
ENSG00000103148	16	134273	188859	102	13	401656	2.5583	0.0052596	NPRL3
ENSG00000180535	7	97840739	97842291	7	4	401656	2.5568	0.0052817	BHLHA15
ENSG00000073670	17	42836399	42859214	47	7	401656	2.5544	0.0053182	ADAM11
ENSG00000168280	2	149632819	149883273	207	12	401656	2.5535	0.005333	KIF5C
ENSG00000086967	19	50936160	50969578	85	16	401656	2.5526	0.0053467	MYBPC2
ENSG00000179240	11	76092357	76125663	101	16	401656	2.5523	0.00535	RP11-111M22.2
ENSG00000008405	12	107385142	107487607	213	16	401656	2.5483	0.0054126	CRY1
ENSG00000228273	7	100547257	100550424	11	4	401656	2.548	0.0054166	MUC3A
ENSG00000166801	11	58910221	58922512	15	5	401656	2.5479	0.0054193	FAM111A
ENSG00000002745	7	120965421	120981158	31	7	401656	2.5457	0.0054532	WNT16
ENSG00000212643	5	112227313	112228791	5	1	401656	2.5456	0.0054552	ZRSR1
ENSG00000115604	2	102927989	103015218	305	23	401656	2.5449	0.005466	IL18R1
ENSG00000140873	16	77281710	77469011	912	68	401656	2.544	0.0054802	ADAMTS18
ENSG00000198862	21	30300466	30365270	105	16	401656	2.5418	0.0055147	LTN1
ENSG00000167588	12	50497602	50505102	7	3	401656	2.5415	0.0055182	GPD1
ENSG00000239332	2	47043836	47086146	138	29	401656	2.541	0.0055275	LINC01119
ENSG00000140015	14	63173287	63568755	988	74	401656	2.5403	0.0055377	KCNH5
ENSG00000180628	10	92979908	93044088	128	7	401656	2.5403	0.0055383	PCGF5
ENSG00000066117	12	50478755	50494495	17	3	401656	2.5402	0.0055399	SMARCD1
ENSG00000163923	3	186838736	186898696	142	17	401656	2.5401	0.0055406	RPL39L
ENSG00000102763	13	42140973	42535256	879	64	401656	2.5401	0.005541	VWA8
ENSG00000115290	2	165349322	165478358	200	32	401656	2.5397	0.0055476	GRB14
ENSG00000148737	10	114710009	114927437	412	70	401656	2.538	0.005574	TCF7L2
ENSG00000143374	1	150459887	150480078	57	8	401656	2.5375	0.0055831	TARS2
ENSG00000124374	2	71409869	71454213	157	21	401656	2.5352	0.0056188	PAIP2B
ENSG00000214960	7	16130817	16460947	932	59	401656	2.5337	0.0056433	ISPD
ENSG00000222007	2	236682499	236692031	36	3	401656	2.5335	0.0056465	AC064874.1
ENSG00000164512	5	55395507	55529186	376	51	401656	2.5328	0.0056578	ANKRD55
ENSG00000078814	20	33563206	33590240	51	8	401656	2.5317	0.0056763	MYH7B
ENSG00000175600	7	40174575	40900362	1082	85	401656	2.5307	0.0056921	SUGCT
ENSG00000176125	7	100486346	100487339	1	1	401656	2.5302	0.0057	UFSP1
ENSG00000126561	17	40439565	40463961	44	6	401656	2.5284	0.0057292	STAT5A
ENSG00000169340	16	20370492	20416059	111	14	401656	2.5276	0.0057425	PDILT
ENSG00000174339	5	180166042	180167099	3	1	401656	2.5259	0.0057705	OR2Y1
ENSG00000197363	8	146024261	146036554	46	6	401656	2.5243	0.0057956	ZNF517
ENSG00000095932	19	3474405	3480540	17	7	401656	2.5234	0.0058118	C19orf77
ENSG00000100991	20	33590207	33680674	206	13	401656	2.5212	0.005847	TRPC4AP
ENSG00000103343	16	3451235	3459370	18	5	401656	2.5195	0.0058754	ZNF174
ENSG00000004838	3	50378541	50384283	2	1	401656	2.5191	0.0058823	ZMYND10
ENSG00000140400	15	75648133	75660971	9	5	401656	2.5187	0.0058892	MAN2C1
ENSG00000170638	22	50624344	50638027	54	12	401656	2.5186	0.0058903	TRABD
ENSG00000140941	16	87417601	87438385	68	16	401656	2.5181	0.0058989	MAP1LC3B
ENSG00000130311	19	17420327	17434110	51	10	401656	2.517	0.0059174	DDA1
ENSG00000187145	1	150266289	150281414	50	7	401656	2.5162	0.0059313	MRPS21
ENSG00000152782	10	91342745	91405215	239	27	401656	2.5154	0.0059455	PANK1
ENSG00000176095	3	49761727	49823975	87	10	401656	2.5152	0.0059478	IP6K1
ENSG00000196914	11	120207787	120360645	238	16	401656	2.5151	0.0059495	ARHGEF12
ENSG00000074855	19	17434032	17445638	20	7	401656	2.5148	0.0059558	ANO8
ENSG00000231925	6	33267471	33282164	28	6	401656	2.5102	0.0060339	TAPBP
ENSG00000099956	22	24129150	24176703	234	12	401656	2.5096	0.006044	SMARCB1
ENSG00000163584	3	170582664	170588272	12	3	401656	2.5074	0.0060815	RPL22L1
ENSG00000176024	19	52430400	52452012	70	9	401656	2.5	0.006209	ZNF613
ENSG00000177108	14	77597613	77609077	20	9	401656	2.4934	0.0063257	ZDHHC22
ENSG00000254986	11	66247484	66277130	54	5	401656	2.4931	0.006332	DPP3
ENSG00000187773	18	72102963	72125179	53	13	401656	2.4906	0.0063767	FAM69C
ENSG00000162191	11	62443970	62446567	1	1	401656	2.4893	0.0064	UBXN1
ENSG00000141452	18	21083473	21111746	33	4	401656	2.4889	0.0064073	C18orf8
ENSG00000173588	12	94700225	94853764	267	31	401656	2.4866	0.0064479	CCDC41
ENSG00000132010	19	12203658	12251222	79	13	401656	2.4863	0.0064542	ZNF20
ENSG00000114902	3	52738971	52742182	6	3	401656	2.4853	0.0064727	SPCS1
ENSG00000174007	3	196433148	196439164	26	4	401656	2.4841	0.0064945	CEP19
ENSG00000101353	20	35729629	35807991	151	14	401656	2.4822	0.0065283	MROH8
ENSG00000269529	12	50690489	50691718	4	2	401656	2.4805	0.0065597	AC140061.12
ENSG00000163762	3	149036285	149052201	33	9	401656	2.48	0.0065688	TM4SF18
ENSG00000100429	22	50683612	50689834	15	6	401656	2.48	0.0065698	HDAC10
ENSG00000140009	14	64550950	64804830	545	47	401656	2.478	0.0066059	ESR2
ENSG00000172350	11	119019722	119033360	23	5	401656	2.4775	0.0066157	ABCG4
ENSG00000133105	13	32313674	32377009	159	16	401656	2.4718	0.006722	RXFP2
ENSG00000157985	2	236402733	237040444	1353	135	401656	2.4711	0.0067349	AGAP1
ENSG00000163939	3	52579368	52719933	274	13	401656	2.4709	0.006738	PBRM1
ENSG00000168917	3	136537489	136574734	98	6	401656	2.4684	0.006786	SLC35G2
ENSG00000081692	1	227918126	227923112	14	6	401656	2.4642	0.0068653	JMJD4
ENSG00000196754	1	153533584	153540366	9	2	401656	2.4639	0.0068718	S100A2
ENSG00000142677	1	24446261	24469611	51	11	401656	2.4633	0.006884	IL22RA1
ENSG00000143458	1	151043054	151098018	113	16	401656	2.4627	0.0068949	GABPB2
ENSG00000178607	17	62116502	62208179	153	21	401656	2.4627	0.0068957	ERN1
ENSG00000137413	6	42018251	42055199	103	20	401656	2.462	0.0069091	TAF8
ENSG00000198597	19	30719197	31204445	967	139	401656	2.4571	0.0070024	ZNF536
ENSG00000113946	3	190040330	190129932	419	34	401656	2.4567	0.0070116	CLDN16
ENSG00000213699	2	26987152	27004099	19	3	401656	2.4566	0.0070135	SLC35F6
ENSG00000172156	17	32612687	32615353	7	4	401656	2.455	0.0070445	CCL11
ENSG00000204991	16	89884587	89937727	158	17	401656	2.4547	0.0070492	SPIRE2
ENSG00000134533	12	15260717	15501609	421	40	401656	2.4535	0.0070739	RERG
ENSG00000173432	11	18287721	18291524	8	3	401656	2.4531	0.0070809	SAA1
ENSG00000095110	11	114392437	114430617	79	6	401656	2.4504	0.0071356	NXPE1
ENSG00000226124	2	200625267	200715896	140	26	401656	2.45	0.0071434	FTCDNL1
ENSG00000197275	8	95384188	95487337	308	22	401656	2.4496	0.0071507	RAD54B
ENSG00000254402	8	145747761	145752416	4	2	401656	2.4489	0.007164	LRRC24
ENSG00000128159	22	50656118	50683421	59	17	401656	2.447	0.0072016	TUBGCP6
ENSG00000170044	3	101818088	102198685	770	51	401656	2.4462	0.0072191	ZPLD1
ENSG00000183621	10	31109136	31320866	548	30	401656	2.4458	0.0072267	ZNF438
ENSG00000158805	16	89786808	89807311	94	14	401656	2.4455	0.0072319	ZNF276
ENSG00000185324	16	89747145	89762772	59	10	401656	2.4439	0.0072637	CDK10
ENSG00000109180	4	48807229	48863834	63	11	401656	2.4437	0.0072685	OCIAD1
ENSG00000174483	11	66278077	66301098	39	5	401656	2.4424	0.0072947	BBS1
ENSG00000146574	7	6833765	6866401	1	1	401656	2.4422	0.0073	CCZ1B
ENSG00000256349	11	66276550	66301084	43	5	401656	2.4411	0.0073221	CTD-3074O7.11
ENSG00000110195	11	71900602	71907345	13	6	401656	2.4403	0.0073379	FOLR1
ENSG00000133243	19	1985447	2034880	148	29	401656	2.44	0.0073443	BTBD2
ENSG00000213799	19	53837002	53858122	89	19	401656	2.4398	0.0073486	ZNF845
ENSG00000188511	22	49808176	50051190	815	90	401656	2.4387	0.0073709	C22orf34
ENSG00000136754	10	27035522	27150016	323	17	401656	2.4375	0.007394	ABI1
ENSG00000161896	6	33689444	33714762	97	16	401656	2.4369	0.0074078	IP6K3
ENSG00000103599	15	67547138	67794598	371	30	401656	2.4356	0.0074341	IQCH
ENSG00000116521	1	155225770	155232221	9	3	401656	2.4349	0.0074472	SCAMP3
ENSG00000185652	12	5541278	5630702	218	40	401656	2.4346	0.007454	NTF3
ENSG00000010704	6	26087509	26098571	24	8	401656	2.4332	0.0074822	HFE
ENSG00000139990	14	69517598	69619867	150	20	401656	2.4319	0.0075104	DCAF5
ENSG00000090382	12	69742121	69748014	20	6	401656	2.4314	0.0075203	LYZ
ENSG00000250588	3	158680024	159615155	1906	116	401656	2.4312	0.0075235	IQCJ-SCHIP1
ENSG00000196284	6	44777054	45345690	1600	39	401656	2.4311	0.0075263	SUPT3H
ENSG00000197747	1	151955391	151966866	19	5	401656	2.4307	0.0075353	S100A10
ENSG00000167925	17	40340817	40346531	5	3	401656	2.4304	0.0075403	GHDC
ENSG00000168079	8	27727399	27850244	462	59	401656	2.4301	0.0075468	SCARA5
ENSG00000147689	8	124191200	124222314	62	8	401656	2.4298	0.0075529	FAM83A
ENSG00000055955	3	52846991	52865495	41	6	401656	2.427	0.0076126	ITIH4
ENSG00000103423	16	4475806	4506776	70	11	401656	2.4267	0.0076183	DNAJA3
ENSG00000171408	6	136172834	136516712	484	60	401656	2.4254	0.007646	PDE7B
ENSG00000243244	2	48756522	48826025	230	26	401656	2.425	0.0076543	STON1
ENSG00000136861	9	123151147	123342448	233	24	401656	2.4237	0.0076819	CDK5RAP2
ENSG00000123066	12	116395711	116715143	486	46	401656	2.4235	0.0076852	MED13L
ENSG00000135519	12	49932940	49952091	35	5	401656	2.4218	0.0077227	KCNH3
ENSG00000138594	15	52121825	52239492	252	11	401656	2.4207	0.0077452	TMOD3
ENSG00000174516	11	66234216	66244808	14	3	401656	2.4169	0.0078266	PELI3
ENSG00000166165	14	103985996	103989448	5	2	401656	2.4153	0.0078606	CKB
ENSG00000183763	3	49866034	49894007	38	6	401656	2.4143	0.007883	TRAIP
ENSG00000205339	11	9406169	9469673	92	11	401656	2.4141	0.007887	IPO7
ENSG00000099958	22	24176690	24181315	13	3	401656	2.414	0.0078882	DERL3
ENSG00000092009	14	24974559	24977471	8	3	401656	2.4128	0.0079145	CMA1
ENSG00000173011	4	7043626	7059679	52	11	401656	2.4117	0.0079398	TADA2B
ENSG00000198756	1	183898796	184006863	308	36	401656	2.4114	0.0079448	COLGALT2
ENSG00000159556	15	76629065	76634817	16	5	401656	2.4108	0.0079596	ISL2
ENSG00000100201	22	38879445	38903665	35	9	401656	2.4092	0.0079943	DDX17
ENSG00000109861	11	88026760	88070955	143	18	401656	2.4054	0.0080763	CTSC
ENSG00000138592	15	50716577	50793280	225	18	401656	2.4044	0.0080993	USP8
ENSG00000128645	2	177053307	177055688	3	1	401656	2.4036	0.0081169	HOXD1
ENSG00000082482	1	215179118	215410436	672	35	401656	2.4031	0.0081278	KCNK2
ENSG00000223547	19	12175514	12192380	38	4	401656	2.4023	0.0081468	ZNF844
ENSG00000136840	9	130670165	130679317	13	5	401656	2.4019	0.0081551	ST6GALNAC4
ENSG00000185085	11	62414320	62420774	4	2	401656	2.4013	0.0081678	INTS5
ENSG00000166002	11	93211638	93276674	207	22	401656	2.4002	0.0081926	SMCO4
ENSG00000177943	9	139745395	139755249	12	4	401656	2.3991	0.008217	MAMDC4
ENSG00000072182	2	220378892	220403494	48	9	401656	2.3981	0.0082408	ASIC4
ENSG00000123500	6	116440086	116479910	68	13	401656	2.397	0.0082641	COL10A1
ENSG00000117335	1	207925402	207968858	90	10	401656	2.3959	0.0082896	CD46
ENSG00000184436	22	21353393	21356485	5	3	401656	2.3949	0.0083135	THAP7
ENSG00000158125	2	31557187	31637581	235	42	401656	2.3934	0.0083458	XDH
ENSG00000161996	16	699311	717833	63	4	401656	2.393	0.0083545	WDR90
ENSG00000198860	1	184020811	184043346	25	8	401656	2.3929	0.0083579	TSEN15
ENSG00000136485	17	61627822	61671639	32	8	401656	2.3922	0.0083733	DCAF7
ENSG00000038210	4	25162263	25280714	296	35	401656	2.3918	0.0083837	PI4K2B
ENSG00000204922	11	62437745	62441159	5	1	401656	2.3906	0.0084108	C11orf83
ENSG00000198074	7	134212344	134226160	49	8	401656	2.39	0.0084242	AKR1B10
ENSG00000116497	1	33282368	33324476	52	9	401656	2.3886	0.0084565	S100PBP
ENSG00000019144	11	118477155	118528741	75	11	401656	2.3883	0.008464	PHLDB1
ENSG00000222001	2	233877324	233880595	4	2	401656	2.3879	0.008473	AC106876.2
ENSG00000185674	2	99858709	99871745	20	6	401656	2.3872	0.0084889	LYG2
ENSG00000137338	6	28249314	28270326	56	11	401656	2.3871	0.0084918	PGBD1
ENSG00000161692	17	42785976	42829632	68	16	401656	2.3858	0.0085207	DBF4B
ENSG00000179059	4	188916925	188926204	21	7	401656	2.3828	0.0085909	ZFP42
ENSG00000185046	12	99120235	100378432	2736	210	401656	2.3816	0.0086184	ANKS1B
ENSG00000127603	1	39546988	39952849	693	35	401656	2.3808	0.0086373	MACF1
ENSG00000139610	12	51722227	51740463	37	6	401656	2.3799	0.0086585	CELA1
ENSG00000077152	1	202300785	202311108	11	3	401656	2.3785	0.0086909	UBE2T
ENSG00000087077	7	100464760	100471076	13	7	401656	2.3772	0.0087231	TRIP6
ENSG00000147799	8	145754563	145911194	202	17	401656	2.3757	0.0087575	ARHGAP39
ENSG00000124299	19	33877856	34012700	533	37	401656	2.3753	0.0087682	PEPD
ENSG00000257923	7	101458959	101927249	1056	74	401656	2.3732	0.0088168	CUX1
ENSG00000124232	20	43935491	43945803	19	5	401656	2.3721	0.0088442	RBPJL
ENSG00000106780	9	123363091	123476748	116	13	401656	2.3683	0.0089345	MEGF9
ENSG00000108691	17	32582304	32584222	4	2	401656	2.3674	0.0089577	CCL2
ENSG00000184357	6	27834570	27835359	4	2	401656	2.3668	0.0089715	HIST1H1B
ENSG00000139219	12	48366748	48398269	107	15	401656	2.3667	0.0089741	COL2A1
ENSG00000174332	1	53971910	54199877	490	40	401656	2.3663	0.0089825	GLIS1
ENSG00000196152	9	130186661	130207651	48	5	401656	2.3661	0.008988	ZNF79
ENSG00000167377	16	71481500	71496998	30	9	401656	2.3656	0.0090009	ZNF23
ENSG00000089050	20	18467184	18477887	22	8	401656	2.3652	0.0090109	RBBP9
ENSG00000166788	11	18091482	18127638	97	7	401656	2.365	0.0090139	SAAL1
ENSG00000196151	2	160092304	160143310	208	13	401656	2.3643	0.0090313	WDSUB1
ENSG00000168703	20	43752066	43753106	3	2	401656	2.3641	0.0090361	WFDC12
ENSG00000153558	3	33318517	33445154	224	20	401656	2.3633	0.0090577	FBXL2
ENSG00000204220	6	33257079	33266178	7	3	401656	2.361	0.0091119	PFDN6
ENSG00000106052	7	27778950	27884183	210	29	401656	2.3605	0.0091256	TAX1BP1
ENSG00000100196	22	38864067	38879452	30	9	401656	2.3604	0.0091265	KDELR3
ENSG00000171552	20	30252255	30311792	80	8	401656	2.3604	0.0091286	BCL2L1
ENSG00000155324	5	125695824	125832186	328	59	401656	2.3594	0.0091533	GRAMD3
ENSG00000176912	18	641320	658340	39	9	401656	2.3592	0.0091583	C18orf56
ENSG00000258588	11	5617955	5665628	169	34	401656	2.3582	0.0091812	TRIM6-TRIM34
ENSG00000161888	19	11242196	11266484	94	17	401656	2.3572	0.0092069	SPC24
ENSG00000159450	1	152078793	152086556	7	3	401656	2.3557	0.0092427	TCHH
ENSG00000258830	12	57643392	57690267	43	10	401656	2.3556	0.0092454	RP11-123K3.4
ENSG00000198951	22	42454358	42466846	23	6	401656	2.3555	0.009249	NAGA
ENSG00000214188	7	116593953	116738860	149	32	401656	2.3553	0.0092543	ST7-OT4
ENSG00000178795	11	76927603	77012732	256	23	401656	2.3548	0.0092663	GDPD4
ENSG00000115649	2	220036619	220042828	18	3	401656	2.3544	0.0092767	CNPPD1
ENSG00000159023	1	29213603	29446553	355	30	401656	2.3514	0.0093516	EPB41
ENSG00000255103	1	39876151	39882154	9	4	401656	2.3506	0.0093706	KIAA0754
ENSG00000130299	19	17445729	17453544	25	6	401656	2.3496	0.0093958	GTPBP3
ENSG00000142920	1	33546705	33586131	46	11	401656	2.3463	0.0094809	ADC
ENSG00000116670	1	11734537	11751707	50	10	401656	2.3445	0.0095257	MAD2L2
ENSG00000140479	15	101840818	102065405	860	133	401656	2.3433	0.009558	PCSK6
ENSG00000157881	1	2439972	2458039	35	5	401656	2.3427	0.0095714	PANK4
ENSG00000174165	11	66288108	66313709	44	5	401656	2.3416	0.0095996	ZDHHC24
ENSG00000256463	18	76740275	76762677	45	9	401656	2.3399	0.009645	SALL3
ENSG00000169313	3	151055168	151102600	142	21	401656	2.3377	0.009701	P2RY12
ENSG00000113595	5	64885507	64921802	102	9	401656	2.3377	0.009702	TRIM23
ENSG00000119946	10	101088856	101154087	129	22	401656	2.3369	0.0097229	CNNM1
ENSG00000107929	10	855484	977564	251	19	401656	2.3368	0.0097236	LARP4B
ENSG00000198211	16	89985573	90002500	57	13	401656	2.3368	0.0097253	TUBB3
ENSG00000123219	5	64813593	64858998	131	11	401656	2.3367	0.0097262	CENPK
ENSG00000111199	12	110220890	110271212	125	20	401656	2.3366	0.009729	TRPV4
ENSG00000075292	2	71503691	71662199	436	35	401656	2.3364	0.0097356	ZNF638
ENSG00000188227	19	37997841	38039664	64	16	401656	2.3363	0.0097387	ZNF793
ENSG00000170516	4	46736844	46911252	329	24	401656	2.3356	0.0097565	COX7B2
ENSG00000154007	1	76384558	76398116	44	10	401656	2.3355	0.009759	ASB17
ENSG00000050405	12	50569571	50677329	110	8	401656	2.3352	0.0097666	LIMA1
ENSG00000197951	19	57106632	57137849	109	17	401656	2.3334	0.0098128	ZNF71
ENSG00000214189	19	12203078	12248050	72	12	401656	2.3308	0.0098812	ZNF788
ENSG00000075884	2	143848931	144525921	1413	113	401656	2.3293	0.0099206	ARHGAP15
ENSG00000105397	19	10461209	10491352	79	15	401656	2.3286	0.0099396	TYK2
ENSG00000111249	12	111471828	111788358	388	38	401656	2.3258	0.010014	CUX2
ENSG00000184787	21	46188955	46221934	100	15	401656	2.3255	0.010023	UBE2G2
ENSG00000157429	16	71498453	71598992	153	22	401656	2.3254	0.010025	ZNF19
ENSG00000172380	1	68167149	68299150	267	33	401656	2.3239	0.010067	GNG12
ENSG00000080200	3	97595819	97663810	87	9	401656	2.3236	0.010074	CRYBG3
ENSG00000164303	4	185009859	185142383	408	54	401656	2.3233	0.010081	ENPP6
ENSG00000115138	2	25383722	25391772	13	6	401656	2.3229	0.010091	POMC
ENSG00000106366	7	100770370	100782547	40	11	401656	2.3229	0.010092	SERPINE1
ENSG00000083312	5	72112139	72212560	151	15	401656	2.3226	0.010101	TNPO1
ENSG00000178567	3	37027357	37034795	8	2	401656	2.3219	0.01012	EPM2AIP1
ENSG00000181634	9	117546915	117568406	32	10	401656	2.3207	0.010153	TNFSF15
ENSG00000163508	3	27757440	27764206	6	3	401656	2.3195	0.010184	EOMES
ENSG00000204370	11	111957497	111990353	42	8	401656	2.3194	0.010187	SDHD
ENSG00000165322	10	32094365	32217742	186	16	401656	2.3193	0.010189	ARHGAP12
ENSG00000182185	14	68286496	69196935	1946	140	401656	2.3189	0.0102	RAD51B
ENSG00000111266	12	12628829	12715317	178	23	401656	2.3188	0.010202	DUSP16
ENSG00000165899	12	80603233	80772870	312	33	401656	2.3187	0.010204	OTOGL
ENSG00000182533	3	8775486	8883492	448	61	401656	2.3185	0.010211	CAV3
ENSG00000188368	19	42806250	42814973	5	2	401656	2.3184	0.010213	PRR19
ENSG00000108039	10	111624524	111683311	98	14	401656	2.3184	0.010215	XPNPEP1
ENSG00000149292	11	113185251	113254266	124	17	401656	2.3181	0.010221	TTC12
ENSG00000126464	19	50094900	50129696	78	10	401656	2.318	0.010224	PRR12
ENSG00000188167	3	33131913	33138293	6	4	401656	2.3174	0.01024	TMPPE
ENSG00000180596	6	26115101	26124154	26	5	401656	2.3132	0.010355	HIST1H2BC
ENSG00000125246	13	100258919	100549387	720	85	401656	2.3128	0.010368	CLYBL
ENSG00000180423	11	46624411	46639459	10	3	401656	2.3127	0.01037	HARBI1
ENSG00000149300	11	111788756	111797596	8	2	401656	2.3121	0.010387	C11orf52
ENSG00000131061	20	32319463	32380075	72	12	401656	2.3111	0.010415	ZNF341
ENSG00000154721	21	27011584	27089874	183	23	401656	2.3097	0.010453	JAM2
ENSG00000143365	1	151778547	151804348	53	12	401656	2.3092	0.010467	RORC
ENSG00000158092	3	136581050	136668665	191	9	401656	2.3084	0.010489	NCK1
ENSG00000140332	15	70340129	70390515	92	18	401656	2.3068	0.010532	TLE3
ENSG00000105429	19	42829761	42882921	54	4	401656	2.3063	0.010547	MEGF8
ENSG00000215704	1	15792404	15817895	69	11	401656	2.3058	0.01056	CELA2B
ENSG00000136830	9	130267618	130341268	209	28	401656	2.3047	0.010593	FAM129B
ENSG00000162878	2	42275160	42285668	30	5	401656	2.3041	0.010608	PKDCC
ENSG00000090530	3	189674517	189840226	519	29	401656	2.3041	0.010608	LEPREL1
ENSG00000057935	2	42721709	42984087	525	24	401656	2.3034	0.010628	MTA3
ENSG00000088827	20	3667617	3687775	74	12	401656	2.3028	0.010644	SIGLEC1
ENSG00000152766	10	90581889	90611575	76	17	401656	2.3022	0.010662	ANKRD22
ENSG00000049283	17	48609904	48621111	27	8	401656	2.3022	0.010663	EPN3
ENSG00000241962	2	99757948	99939204	401	33	401656	2.302	0.010667	C2orf15
ENSG00000173597	4	70586880	70653679	186	23	401656	2.3016	0.01068	SULT1B1
ENSG00000166900	11	59480929	59573354	261	11	401656	2.301	0.010696	STX3
ENSG00000166477	15	52230222	52264003	65	5	401656	2.2984	0.010771	LEO1
ENSG00000176022	1	1167629	1170421	5	1	401656	2.2982	0.010774	B3GALT6
ENSG00000132718	1	155829300	155854990	36	8	401656	2.2975	0.010795	SYT11
ENSG00000205089	5	132083137	132089856	5	1	401656	2.2954	0.010856	CCNI2
ENSG00000114737	3	50643921	50649262	5	2	401656	2.2949	0.010868	CISH
ENSG00000142583	1	9095166	9148537	145	21	401656	2.2946	0.010878	SLC2A5
ENSG00000151929	10	121410882	121437331	83	13	401656	2.2943	0.010885	BAG3
ENSG00000243729	6	29323007	29399744	273	23	401656	2.2939	0.010898	OR5V1
ENSG00000267216	19	58790332	58826563	85	16	401656	2.2938	0.010901	AC010642.1
ENSG00000203872	6	88054567	88075181	62	7	401656	2.2937	0.010905	C6orf163
ENSG00000186792	3	50330262	50336899	4	2	401656	2.2931	0.010922	HYAL3
ENSG00000198682	10	89419370	89507462	234	29	401656	2.293	0.010923	PAPSS2
ENSG00000268192	11	119027590	119027930	1	1	401656	2.2904	0.011	AP002956.1
ENSG00000253426	8	9009252	9025646	21	3	401656	2.2889	0.011041	RP11-10A14.4
ENSG00000168875	3	137483579	137484396	2	1	401656	2.2889	0.011043	SOX14
ENSG00000138604	15	69452923	69564556	168	13	401656	2.2884	0.011056	GLCE
ENSG00000143126	1	109792641	109818372	69	13	401656	2.2866	0.011108	CELSR2
ENSG00000132846	5	76367897	76383148	38	9	401656	2.2864	0.011114	ZBED3
ENSG00000144852	3	119499331	119537332	126	23	401656	2.2853	0.011147	NR1I2
ENSG00000138764	4	78078304	78354542	1312	41	401656	2.2839	0.011188	CCNG2
ENSG00000112038	6	154331631	154568001	642	65	401656	2.2829	0.011218	OPRM1
ENSG00000007080	19	18043825	18054800	27	8	401656	2.2818	0.011251	CCDC124
ENSG00000175073	8	67540722	67579452	49	6	401656	2.2802	0.011298	VCPIP1
ENSG00000205593	22	50747459	50765489	62	10	401656	2.2798	0.01131	DENND6B
ENSG00000238243	1	248031277	248060449	127	19	401656	2.2797	0.011312	OR2W3
ENSG00000184489	8	142402093	142441620	93	13	401656	2.2786	0.011345	PTP4A3
ENSG00000107185	9	35749203	35758572	15	5	401656	2.2755	0.011437	RGP1
ENSG00000185130	6	27775257	27775709	2	1	401656	2.2754	0.011442	HIST1H2BL
ENSG00000112462	6	29341200	29343068	9	4	401656	2.2745	0.011467	OR12D3
ENSG00000177932	5	178487416	178510538	51	11	401656	2.2738	0.011489	ZNF354C
ENSG00000196154	1	153516089	153522612	26	2	401656	2.2733	0.011504	S100A4
ENSG00000181652	7	150709297	150721586	20	9	401656	2.2733	0.011504	ATG9B
ENSG00000167619	19	42817477	42829214	10	3	401656	2.2727	0.011523	TMEM145
ENSG00000002933	7	150497491	150502208	29	6	401656	2.2725	0.011528	TMEM176A
ENSG00000255292	11	111957627	112064528	182	30	401656	2.2725	0.01153	SDHD
ENSG00000129170	11	19203578	19232120	86	21	401656	2.2705	0.01159	CSRP3
ENSG00000145936	5	169801675	169816681	64	10	401656	2.2704	0.011591	KCNMB1
ENSG00000127920	7	93551011	93557922	19	7	401656	2.2703	0.011596	GNG11
ENSG00000162407	1	56960419	57110974	379	52	401656	2.2702	0.011598	PPAP2B
ENSG00000243696	3	52847298	52869745	53	6	401656	2.2698	0.011609	RP5-966M1.6
ENSG00000171940	20	52183604	52226446	68	20	401656	2.2683	0.011657	ZNF217
ENSG00000180336	17	42733762	42767676	30	11	401656	2.2671	0.011691	C17orf104
ENSG00000082258	2	135675805	135716912	73	7	401656	2.2668	0.011702	CCNT2
ENSG00000110497	11	46417964	46615675	177	20	401656	2.2633	0.011808	AMBRA1
ENSG00000113597	5	64920543	64962060	110	10	401656	2.2631	0.011815	TRAPPC13
ENSG00000158716	1	159750722	159752333	4	2	401656	2.2621	0.011847	DUSP23
ENSG00000137513	11	78147007	78285919	307	7	401656	2.2596	0.011922	NARS2
ENSG00000114904	3	52744800	52804965	107	9	401656	2.2587	0.011951	NEK4
ENSG00000221926	17	15531274	15587625	85	14	401656	2.2584	0.011961	TRIM16
ENSG00000196176	6	26021907	26022278	1	1	401656	2.2571	0.012	HIST1H4A
ENSG00000174939	16	29911696	29931185	18	4	401656	2.255	0.012066	ASPHD1
ENSG00000132703	1	159557615	159558655	2	1	401656	2.255	0.012068	APCS
ENSG00000030419	2	213864429	214017151	363	32	401656	2.2546	0.012078	IKZF2
ENSG00000121964	2	144695635	145090135	487	45	401656	2.2538	0.012105	GTDC1
ENSG00000096433	6	33588142	33664351	282	41	401656	2.2528	0.012137	ITPR3
ENSG00000102539	13	49794474	49796513	2	1	401656	2.2528	0.012137	MLNR
ENSG00000214706	3	50325163	50330349	4	2	401656	2.2525	0.012145	IFRD2
ENSG00000110080	11	126225535	126310239	203	35	401656	2.2521	0.012157	ST3GAL4
ENSG00000253304	1	29445940	29450447	9	3	401656	2.2518	0.012168	TMEM200B
ENSG00000150526	14	39699435	39722859	53	9	401656	2.2502	0.01222	MIA2
ENSG00000242173	16	318726	333003	19	9	401656	2.2493	0.012247	ARHGDIG
ENSG00000030304	9	113431051	113563859	359	53	401656	2.2492	0.012249	MUSK
ENSG00000187912	19	14693896	14721969	87	14	401656	2.2488	0.012262	CLEC17A
ENSG00000154654	21	22370633	22915650	1443	111	401656	2.2479	0.012292	NCAM2
ENSG00000185028	5	191626	195468	10	3	401656	2.2466	0.012332	LRRC14B
ENSG00000100206	22	38914954	38966291	71	15	401656	2.2462	0.012347	DMC1
ENSG00000168229	14	52734431	52743442	35	9	401656	2.2449	0.012387	PTGDR
ENSG00000221990	5	441645	443258	10	3	401656	2.2442	0.012409	C5orf55
ENSG00000138398	2	170440850	170497916	193	15	401656	2.2439	0.012421	PPIG
ENSG00000118094	11	118528026	118550399	38	6	401656	2.2438	0.012423	TREH
ENSG00000130165	19	11661962	11670051	13	3	401656	2.2409	0.012517	ELOF1
ENSG00000109618	4	25121627	25162204	68	14	401656	2.2398	0.012551	SEPSECS
ENSG00000140563	15	94774767	95023632	693	88	401656	2.2398	0.012553	MCTP2
ENSG00000149403	11	120382468	120859613	1147	129	401656	2.2392	0.012571	GRIK4
ENSG00000168096	16	4746513	4784379	117	15	401656	2.2385	0.012593	ANKS3
ENSG00000078487	7	99998449	100026615	35	4	401656	2.2384	0.012597	ZCWPW1
ENSG00000171126	2	42669157	42721237	121	23	401656	2.2369	0.012647	KCNG3
ENSG00000188848	4	42112955	42154895	89	12	401656	2.2364	0.012661	BEND4
ENSG00000152284	2	85360533	85537511	528	50	401656	2.236	0.012676	TCF7L1
ENSG00000153317	8	131064353	131455906	1182	49	401656	2.2359	0.012678	ASAP1
ENSG00000080603	16	30709530	30755602	22	5	401656	2.2351	0.012705	SRCAP
ENSG00000250479	22	24108021	24110630	11	4	401656	2.235	0.012709	CHCHD10
ENSG00000084207	11	67351066	67354131	7	2	401656	2.2345	0.012725	GSTP1
ENSG00000235863	6	33244917	33252609	11	5	401656	2.2334	0.012763	B3GALT4
ENSG00000143622	1	155867599	155881195	20	4	401656	2.2326	0.012789	RIT1
ENSG00000166147	15	48700503	48938046	328	17	401656	2.2321	0.012803	FBN1
ENSG00000258869	14	98215601	98230326	38	6	401656	2.2313	0.012829	RP11-204N11.1
ENSG00000171227	2	120187477	120196096	32	7	401656	2.2297	0.012884	TMEM37
ENSG00000186174	11	118764584	118796317	41	12	401656	2.2289	0.012912	BCL9L
ENSG00000185697	8	67474410	67526482	60	5	401656	2.2281	0.012937	MYBL1
ENSG00000006468	7	13930853	14031050	335	50	401656	2.2252	0.013035	ETV1
ENSG00000175189	12	57828543	57844611	23	4	401656	2.2235	0.01309	INHBC
ENSG00000145715	5	86563705	86687748	138	16	401656	2.2234	0.013095	RASA1
ENSG00000100445	14	24908972	24912111	19	2	401656	2.223	0.013108	SDR39U1
ENSG00000160408	9	130647600	130667687	33	10	401656	2.2228	0.013114	ST6GALNAC6
ENSG00000164946	9	14734664	14910993	604	84	401656	2.2222	0.013136	FREM1
ENSG00000189376	8	124232196	124253638	5	3	401656	2.2218	0.013149	C8orf76
ENSG00000181666	19	37803739	37860267	100	14	401656	2.221	0.013175	HKR1
ENSG00000266202	17	26125832	26220391	158	17	401656	2.2204	0.013195	RP1-66C13.4
ENSG00000088726	3	12775024	12810956	88	15	401656	2.2184	0.013265	TMEM40
ENSG00000258947	16	89987800	90005169	63	12	401656	2.218	0.013278	TUBB3
ENSG00000136931	9	127243516	127269709	32	4	401656	2.2165	0.013329	NR5A1
ENSG00000182053	11	49050504	49059579	21	3	401656	2.2165	0.013329	TRIM49B
ENSG00000110169	11	6452279	6463847	16	3	401656	2.2147	0.013389	HPX
ENSG00000144644	3	30767692	30936257	464	47	401656	2.2135	0.013431	GADL1
ENSG00000232196	16	3421053	3422283	6	2	401656	2.2134	0.013437	MTRNR2L4
ENSG00000085514	7	99965153	99997719	39	5	401656	2.2127	0.013458	PILRA
ENSG00000121716	7	99933737	99965356	42	4	401656	2.2123	0.013473	PILRB
ENSG00000186924	21	31973414	31973612	2	1	401656	2.2123	0.013474	KRTAP22-1
ENSG00000189367	6	127761488	127780536	28	3	401656	2.2111	0.013514	KIAA0408
ENSG00000026036	20	62290653	62330037	159	18	401656	2.2109	0.013523	RTEL1-TNFRSF6B
ENSG00000254445	11	111783460	111797595	14	2	401656	2.2104	0.013538	HSPB2-C11orf52
ENSG00000107902	10	126150403	126306457	753	65	401656	2.2102	0.013547	LHPP
ENSG00000088325	20	30327074	30389608	82	9	401656	2.21	0.013554	TPX2
ENSG00000259003	14	23025534	23027939	8	3	401656	2.2092	0.013582	AE000662.92
ENSG00000100092	22	38030661	38062939	105	14	401656	2.2091	0.013582	SH3BP1
ENSG00000172367	11	119056166	119060932	3	2	401656	2.2077	0.013634	PDZD3
ENSG00000091542	17	18086392	18113268	61	8	401656	2.2071	0.013653	ALKBH5
ENSG00000106034	7	120628731	120937498	703	43	401656	2.2071	0.013654	CPED1
ENSG00000178425	6	116422012	116570660	311	32	401656	2.207	0.013656	NT5DC1
ENSG00000077585	1	236305832	236385165	215	18	401656	2.2063	0.013681	GPR137B
ENSG00000019485	11	45115564	45247734	254	30	401656	2.2055	0.01371	PRDM11
ENSG00000103274	16	10837643	10863208	57	10	401656	2.2055	0.013711	NUBP1
ENSG00000168528	1	31882412	31907525	63	7	401656	2.2054	0.013712	SERINC2
ENSG00000188015	1	153519805	153521848	16	1	401656	2.2044	0.013749	S100A3
ENSG00000123810	19	41860326	41870078	22	6	401656	2.2035	0.013781	B9D2
ENSG00000203995	1	53308183	53360670	97	7	401656	2.2027	0.013808	ZYG11A
ENSG00000125388	4	2965335	3042474	212	18	401656	2.2024	0.01382	GRK4
ENSG00000134571	11	47352957	47374253	41	12	401656	2.2024	0.01382	MYBPC3
ENSG00000092036	14	23415437	23426370	18	3	401656	2.2009	0.013871	HAUS4
ENSG00000115935	2	175424300	175547644	184	29	401656	2.2001	0.013901	WIPF1
ENSG00000025039	6	90074355	90121989	103	20	401656	2.1995	0.01392	RRAGD
ENSG00000272104	3	50388323	50405354	12	5	401656	2.1985	0.013957	XXcos-LUCA11.5
ENSG00000175619	11	48238344	48239314	3	2	401656	2.1973	0.014001	OR4B1
ENSG00000215218	5	6448736	6495022	140	28	401656	2.1955	0.014062	UBE2QL1
ENSG00000014824	4	41992489	42092474	327	12	401656	2.1937	0.01413	SLC30A9
ENSG00000188487	11	15133970	15268754	388	57	401656	2.192	0.014188	INSC
ENSG00000269407	20	23330015	23334066	9	4	401656	2.1916	0.014204	AL096677.1
ENSG00000132906	1	15817327	15853029	122	9	401656	2.1911	0.014223	CASP9
ENSG00000204209	6	33286335	33297046	12	4	401656	2.1906	0.014241	DAXX
ENSG00000148948	11	40135753	41481323	3229	217	401656	2.1901	0.014258	LRRC4C
ENSG00000142089	11	319669	327537	20	6	401656	2.1899	0.014264	IFITM3
ENSG00000170266	3	33038100	33138722	296	33	401656	2.1896	0.014278	GLB1
ENSG00000196159	4	126237554	126414087	434	48	401656	2.1892	0.014292	FAT4
ENSG00000104343	8	74692332	74791145	123	19	401656	2.1889	0.014303	UBE2W
ENSG00000178338	5	178286954	178315123	180	7	401656	2.1884	0.014321	ZNF354B
ENSG00000213297	19	12242932	12267546	39	5	401656	2.1884	0.014322	ZNF625-ZNF20
ENSG00000081148	3	100941390	101039404	176	14	401656	2.1883	0.014323	IMPG2
ENSG00000089597	11	62392298	62414104	16	5	401656	2.1882	0.014327	GANAB
ENSG00000115520	2	198318147	198340032	18	6	401656	2.1879	0.014337	COQ10B
ENSG00000140481	15	74509613	74628813	290	34	401656	2.1875	0.014352	CCDC33
ENSG00000258366	20	62289163	62328416	152	18	401656	2.1849	0.014447	RTEL1
ENSG00000128710	2	176973518	176984670	22	6	401656	2.1841	0.014479	HOXD10
ENSG00000196576	22	50713408	50746056	90	19	401656	2.1831	0.014514	PLXNB2
ENSG00000109736	4	2932288	2936586	5	3	401656	2.1829	0.014521	MFSD10
ENSG00000145996	6	20534688	21232635	1893	106	401656	2.1813	0.014579	CDKAL1
ENSG00000058335	15	79252289	79383115	326	52	401656	2.1811	0.014587	RASGRF1
ENSG00000174482	9	27948076	28670283	2200	212	401656	2.1801	0.014624	LINGO2
ENSG00000183726	1	25664408	25688852	21	4	401656	2.1799	0.014632	TMEM50A
ENSG00000196937	7	120988905	121036418	93	6	401656	2.1783	0.014691	FAM3C
ENSG00000176020	3	49754267	49761349	3	2	401656	2.1778	0.014711	AMIGO3
ENSG00000173540	3	49754277	49761384	3	2	401656	2.1778	0.014711	GMPPB
ENSG00000105355	19	4838353	4867780	104	21	401656	2.1764	0.014764	PLIN3
ENSG00000222040	2	96778707	96781984	5	2	401656	2.1752	0.014808	ADRA2B
ENSG00000056558	9	123664671	123691451	82	8	401656	2.1731	0.014886	TRAF1
ENSG00000152359	5	74969949	75013313	148	11	401656	2.173	0.014891	POC5
ENSG00000128872	15	52043758	52108565	158	11	401656	2.1718	0.014937	TMOD2
ENSG00000163915	3	185430316	185447575	21	7	401656	2.1711	0.014961	C3orf65
ENSG00000198691	1	94458393	94586688	416	72	401656	2.171	0.014967	ABCA4
ENSG00000100297	22	35796056	35821423	48	12	401656	2.1707	0.014978	MCM5
ENSG00000162378	1	53192126	53293014	252	19	401656	2.1706	0.014981	ZYG11B
ENSG00000223638	19	56270380	56274541	8	3	401656	2.1702	0.014997	RFPL4A
ENSG00000265817	8	95390605	95449180	150	16	401656	2.1699	0.015006	FSBP
ENSG00000197614	12	8789942	8815484	62	4	401656	2.1697	0.015015	MFAP5
ENSG00000121310	1	53361656	53392884	34	8	401656	2.1696	0.01502	ECHDC2
ENSG00000159871	19	44300081	44331358	104	17	401656	2.1693	0.015031	LYPD5
ENSG00000100823	14	20923350	20925927	4	2	401656	2.1683	0.015066	APEX1
ENSG00000133119	13	34392186	34540695	317	29	401656	2.1682	0.015071	RFC3
ENSG00000158691	6	28346732	28367511	54	8	401656	2.1666	0.015131	ZSCAN12
ENSG00000142039	19	41816094	41830788	20	2	401656	2.1659	0.015159	CCDC97
ENSG00000158435	2	101869264	101886778	25	9	401656	2.1652	0.015187	CNOT11
ENSG00000152779	10	91190051	91316398	312	49	401656	2.1641	0.01523	SLC16A12
ENSG00000187626	6	28212401	28227011	25	7	401656	2.1624	0.015294	ZKSCAN4
ENSG00000159335	12	6874682	6880116	7	2	401656	2.1618	0.015316	PTMS
ENSG00000159208	1	150254953	150259505	8	3	401656	2.1618	0.015317	C1orf51
ENSG00000174796	4	76439156	76475683	73	14	401656	2.1615	0.01533	THAP6
ENSG00000109991	11	57105848	57138073	79	12	401656	2.1611	0.015343	P2RX3
ENSG00000119042	2	200134223	200335989	250	22	401656	2.1608	0.015354	SATB2
ENSG00000167671	19	4444996	4457819	37	7	401656	2.1606	0.015365	UBXN6
ENSG00000137558	8	75736772	75767264	71	11	401656	2.1596	0.015404	PI15
ENSG00000198342	19	12460185	12476719	9	5	401656	2.159	0.015426	ZNF442
ENSG00000095261	9	123577774	123605262	34	7	401656	2.1583	0.015453	PSMD5
ENSG00000134538	12	21284136	21392180	360	29	401656	2.1576	0.015479	SLCO1B1
ENSG00000114491	3	124449213	124464040	57	10	401656	2.1562	0.015533	UMPS
ENSG00000154768	17	34087916	34092098	5	2	401656	2.1538	0.015626	C17orf50
ENSG00000074660	17	1537152	1549041	22	7	401656	2.1531	0.015656	SCARF1
ENSG00000106415	7	8008425	8133902	346	28	401656	2.153	0.015658	GLCCI1
ENSG00000069431	12	21950335	22094336	266	34	401656	2.1517	0.01571	ABCC9
ENSG00000248592	3	52867137	52931578	109	10	401656	2.1511	0.015736	TMEM110-MUSTN1
ENSG00000159263	21	38071433	38122218	107	30	401656	2.1507	0.015751	SIM2
ENSG00000134061	5	66478103	66492627	23	6	401656	2.1505	0.01576	CD180
ENSG00000066427	14	92524896	92572965	213	8	401656	2.1501	0.015772	ATXN3
ENSG00000188672	1	25688740	25756683	59	4	401656	2.1497	0.01579	RHCE
ENSG00000116586	1	156024543	156028301	7	4	401656	2.1486	0.015834	LAMTOR2
ENSG00000129270	17	34083268	34122711	75	10	401656	2.1482	0.015848	MMP28
ENSG00000198586	2	171847333	172087824	537	23	401656	2.1479	0.015859	TLK1
ENSG00000183850	19	23258012	23330021	122	12	401656	2.1478	0.015864	ZNF730
ENSG00000182199	12	57623110	57628718	5	3	401656	2.1467	0.015908	SHMT2
ENSG00000070831	1	22379120	22419437	85	13	401656	2.1467	0.015909	CDC42
ENSG00000107551	10	45454855	45491339	90	16	401656	2.1462	0.01593	RASSF4
ENSG00000043143	5	133860003	133918918	138	24	401656	2.1461	0.015934	JADE2
ENSG00000068781	2	48757064	49003654	856	71	401656	2.146	0.015938	STON1-GTF2A1L
ENSG00000059378	7	139723544	139763521	142	21	401656	2.1451	0.015972	PARP12
ENSG00000122550	7	23145353	23217533	189	10	401656	2.144	0.016016	KLHL7
ENSG00000129968	19	1876809	1885546	13	2	401656	2.1436	0.016033	ABHD17A
ENSG00000215203	4	42895284	43032675	393	42	401656	2.1436	0.016034	GRXCR1
ENSG00000070366	17	1963133	2207065	551	26	401656	2.1424	0.01608	SMG6
ENSG00000158321	7	69063905	70258054	2260	116	401656	2.1391	0.016212	AUTS2
ENSG00000163125	1	150335567	150449042	311	16	401656	2.1387	0.016231	RPRD2
ENSG00000137825	15	41785591	41795747	22	6	401656	2.1354	0.016363	ITPKA
ENSG00000162522	1	33207486	33240571	44	11	401656	2.1354	0.016366	KIAA1522
ENSG00000128652	2	177001340	177037830	71	12	401656	2.1349	0.016383	HOXD3
ENSG00000204713	6	28870779	28891766	60	12	401656	2.1348	0.01639	TRIM27
ENSG00000184702	22	19701987	19712295	2	1	401656	2.1343	0.016408	2005-09-01
ENSG00000105327	19	47724081	47736023	8	5	401656	2.1338	0.016429	BBC3
ENSG00000141458	18	21086148	21166862	102	9	401656	2.1328	0.016471	NPC1
ENSG00000166535	12	8975068	9039597	150	17	401656	2.1326	0.016481	A2ML1
ENSG00000049245	1	7831329	7841492	30	8	401656	2.1323	0.01649	VAMP3
ENSG00000162545	1	20808884	20812713	4	2	401656	2.1323	0.01649	CAMK2N1
ENSG00000054148	9	139743176	139745488	4	2	401656	2.1301	0.016581	PHPT1
ENSG00000104763	8	17913934	17942494	158	15	401656	2.1299	0.016589	ASAH1
ENSG00000133116	13	33590207	33640282	162	14	401656	2.1284	0.016652	KL
ENSG00000176029	11	8941623	8954553	32	6	401656	2.1281	0.016664	C11orf16
ENSG00000125868	20	17550508	17590564	76	9	401656	2.1278	0.016678	DSTN
ENSG00000197376	12	48901137	48923680	88	11	401656	2.1269	0.016715	OR8S1
ENSG00000213533	3	52870235	52931612	101	9	401656	2.125	0.016794	TMEM110
ENSG00000172671	10	46111043	46168228	143	9	401656	2.1244	0.016817	ZFAND4
ENSG00000178084	3	183770835	183778459	26	7	401656	2.124	0.016837	HTR3C
ENSG00000254636	10	124214169	124216868	18	4	401656	2.1233	0.016863	ARMS2
ENSG00000167792	11	67374323	67380006	4	2	401656	2.123	0.016876	NDUFV1
ENSG00000160712	1	154377669	154441926	133	16	401656	2.1229	0.016881	IL6R
ENSG00000154342	1	228194752	228248961	93	12	401656	2.1219	0.016922	WNT3A
ENSG00000131055	20	30225691	30232809	14	2	401656	2.1219	0.016922	COX4I2
ENSG00000174407	20	61147660	61167971	98	12	401656	2.1211	0.016957	C20orf166
ENSG00000119929	10	101462315	101515891	72	13	401656	2.1198	0.017013	CUTC
ENSG00000136457	17	48541857	48546327	9	3	401656	2.1186	0.01706	CHAD
ENSG00000125945	1	23685941	23695935	27	5	401656	2.1155	0.017193	ZNF436
ENSG00000151292	5	122847793	122952739	166	14	401656	2.1149	0.017218	CSNK1G3
ENSG00000100055	22	37678068	37711382	83	13	401656	2.1146	0.017231	CYTH4
ENSG00000011405	11	17099277	17229530	199	22	401656	2.1141	0.017252	PIK3C2A
ENSG00000226524	6	88032323	88109459	230	19	401656	2.1122	0.017335	RP1-102H19.8
ENSG00000115163	2	26987157	27023935	64	6	401656	2.1108	0.017393	CENPA
ENSG00000144015	2	96257766	96265526	3	2	401656	2.1107	0.017398	TRIM43
ENSG00000258744	14	24970800	24977894	19	6	401656	2.11	0.01743	RP11-80A15.1
ENSG00000137975	1	86889769	86922241	150	19	401656	2.1099	0.017435	CLCA2
ENSG00000083544	13	60970591	61148012	327	26	401656	2.1097	0.017444	TDRD3
ENSG00000135205	7	76751751	76958850	571	37	401656	2.1092	0.017464	CCDC146
ENSG00000115137	2	25166505	25194963	47	8	401656	2.1088	0.01748	DNAJC27
ENSG00000189164	19	37861963	37883968	30	8	401656	2.1083	0.0175	ZNF527
ENSG00000077238	16	27324989	27376099	138	19	401656	2.107	0.017559	IL4R
ENSG00000132361	17	2592680	2615957	31	5	401656	2.1061	0.017598	CLUH
ENSG00000037637	1	16573334	16678949	206	13	401656	2.1059	0.017607	FBXO42
ENSG00000132300	2	86333305	86369280	78	10	401656	2.1057	0.017615	PTCD3
ENSG00000038002	4	178351924	178363657	25	8	401656	2.1057	0.017617	AGA
ENSG00000179912	12	57643392	57824788	186	14	401656	2.1056	0.017621	R3HDM2
ENSG00000172331	7	134331560	134364565	106	7	401656	2.1052	0.017636	BPGM
ENSG00000179772	20	30432103	30433420	2	1	401656	2.1049	0.017649	FOXS1
ENSG00000091831	6	151977826	152450754	1391	116	401656	2.1048	0.017654	ESR1
ENSG00000178685	8	145051321	145086940	51	4	401656	2.1046	0.017662	PARP10
ENSG00000184454	1	24882602	24935819	200	29	401656	2.1042	0.017682	NCMAP
ENSG00000100368	22	37309670	37336491	112	12	401656	2.104	0.01769	CSF2RB
ENSG00000142676	1	24018269	24022915	4	2	401656	2.1026	0.01775	RPL11
ENSG00000203786	1	152730506	152734529	8	2	401656	2.1022	0.017767	KPRP
ENSG00000125445	17	73257755	73262454	7	1	401656	2.102	0.017777	MRPS7
ENSG00000156256	21	30396950	30426809	33	9	401656	2.1014	0.017804	USP16
ENSG00000151176	12	113796371	113827203	50	4	401656	2.1004	0.017846	PLBD2
ENSG00000245680	19	37672481	37709055	50	10	401656	2.1002	0.017857	ZNF585B
ENSG00000261611	16	71481503	71523214	66	12	401656	2.0998	0.017873	AC010547.9
ENSG00000114480	3	81538850	81811312	451	43	401656	2.0994	0.017889	GBE1
ENSG00000106302	7	123469037	123517532	73	17	401656	2.099	0.01791	HYAL4
ENSG00000150510	13	51796503	51858377	135	27	401656	2.0982	0.017942	FAM124A
ENSG00000064115	12	27126128	27167367	105	20	401656	2.098	0.017951	TM7SF3
ENSG00000233280	3	97540884	97594132	61	7	401656	2.0974	0.01798	CRYBG3
ENSG00000268367	12	57810198	57810536	1	1	401656	2.0969	0.018	AC126614.1
ENSG00000006282	17	48620419	48633213	43	8	401656	2.0953	0.01807	SPATA20
ENSG00000146047	6	25727137	25727573	4	1	401656	2.095	0.018086	HIST1H2BA
ENSG00000127080	9	95375466	95432547	133	15	401656	2.0949	0.018091	IPPK
ENSG00000164411	6	87992696	88038996	115	10	401656	2.0944	0.01811	GJB7
ENSG00000148180	9	123970072	124095121	223	22	401656	2.0944	0.018111	GSN
ENSG00000142453	19	10982189	11033453	68	10	401656	2.0939	0.018134	CARM1
ENSG00000186815	12	113658855	113736390	126	7	401656	2.0937	0.018143	TPCN1
ENSG00000172867	12	53038342	53045948	11	4	401656	2.0934	0.018157	KRT2
ENSG00000173013	4	7042579	7044728	2	1	401656	2.093	0.018174	CCDC96
ENSG00000173548	15	75940247	75954642	14	4	401656	2.0929	0.018177	SNX33
ENSG00000104324	8	97657455	98161882	692	64	401656	2.092	0.018221	CPQ
ENSG00000175206	1	11905766	11908402	13	5	401656	2.0912	0.018255	NPPA
ENSG00000156858	16	30662038	30667761	2	1	401656	2.0902	0.0183	PRR14
ENSG00000175544	11	67219877	67226699	9	3	401656	2.0901	0.018306	CABP4
ENSG00000146223	6	42847356	42857663	26	6	401656	2.0892	0.018344	RPL7L1
ENSG00000115677	2	242166679	242256476	192	20	401656	2.0867	0.018457	HDLBP
ENSG00000150051	10	27961804	28034989	140	18	401656	2.0865	0.018466	MKX
ENSG00000077157	1	202317827	202561834	282	17	401656	2.0865	0.018467	PPP1R12B
ENSG00000165832	10	116697952	116737430	82	12	401656	2.0855	0.018511	TRUB1
ENSG00000099822	19	589893	617159	74	16	401656	2.0848	0.018546	HCN2
ENSG00000013297	3	170136653	170578169	1036	79	401656	2.0839	0.018582	CLDN11
ENSG00000160883	5	176307870	176326333	52	17	401656	2.0836	0.018597	HK3
ENSG00000173366	3	52255097	52265206	10	5	401656	2.0829	0.01863	TLR9
ENSG00000105750	19	21106028	21133503	142	8	401656	2.0822	0.018662	ZNF85
ENSG00000073792	3	185361527	185542844	272	32	401656	2.0794	0.01879	IGF2BP2
ENSG00000187189	6	116571151	116575261	12	4	401656	2.0792	0.0188	TSPYL4
ENSG00000112977	5	10679342	10761384	258	20	401656	2.0784	0.018837	DAP
ENSG00000186281	2	96687694	96705199	5	3	401656	2.0781	0.018851	GPAT2
ENSG00000173611	9	127704887	127905785	295	25	401656	2.0775	0.018877	SCAI
ENSG00000103995	15	49005125	49103343	137	16	401656	2.0769	0.018905	CEP152
ENSG00000182179	3	49842640	49851379	7	2	401656	2.0767	0.018913	UBA7
ENSG00000112877	5	612387	667283	169	18	401656	2.0757	0.018963	CEP72
ENSG00000197238	6	27791884	27792257	1	1	401656	2.0749	0.019	HIST1H4J
ENSG00000214854	22	39656865	39657063	1	1	401656	2.0749	0.019	AL031590.1
ENSG00000115539	2	101179152	101193197	32	5	401656	2.0746	0.01901	PDCL3
ENSG00000008196	6	50786436	50815326	61	12	401656	2.0743	0.019025	TFAP2B
ENSG00000103005	16	58033450	58055522	37	6	401656	2.0741	0.019033	USB1
ENSG00000163519	3	108541545	108573852	68	13	401656	2.0739	0.019043	TRAT1
ENSG00000183560	11	94038759	94040887	7	1	401656	2.0738	0.019049	FOLR4
ENSG00000166199	11	43902361	43941816	121	14	401656	2.0735	0.019062	ALKBH3
ENSG00000166166	14	103995521	104003410	20	5	401656	2.0725	0.01911	TRMT61A
ENSG00000146143	6	57179603	57513375	139	20	401656	2.0722	0.019122	PRIM2
ENSG00000116584	1	155916630	155976861	78	13	401656	2.072	0.019131	ARHGEF2
ENSG00000171873	20	4201329	4229721	72	15	401656	2.0706	0.019199	ADRA1D
ENSG00000145675	5	67511548	67597649	215	39	401656	2.07	0.019228	PIK3R1
ENSG00000150773	11	111934734	111944998	5	2	401656	2.0699	0.019231	PIH1D2
ENSG00000137225	6	44126548	44152139	71	14	401656	2.0687	0.019286	CAPN11
ENSG00000166924	7	100081550	100092422	18	4	401656	2.0677	0.019334	NYAP1
ENSG00000107223	9	139756571	139760738	5	3	401656	2.0674	0.019347	EDF1
ENSG00000101216	20	62218955	62258394	148	16	401656	2.0667	0.019382	GMEB2
ENSG00000197870	12	11418857	11422739	5	2	401656	2.0662	0.019403	PRB3
ENSG00000164062	3	49711435	49721396	5	2	401656	2.0655	0.019439	APEH
ENSG00000198795	18	22641890	22932154	636	81	401656	2.0651	0.019457	ZNF521
ENSG00000141985	19	4360367	4400544	84	17	401656	2.0641	0.019505	SH3GL1
ENSG00000160803	1	156005092	156023585	25	9	401656	2.0631	0.01955	UBQLN4
ENSG00000174945	7	2719156	2815134	329	42	401656	2.0618	0.019612	AMZ1
ENSG00000079393	10	76854192	76868979	45	11	401656	2.0617	0.01962	DUSP13
ENSG00000139405	12	113623331	113630173	11	2	401656	2.061	0.019653	RITA1
ENSG00000198898	7	116451124	116562103	172	20	401656	2.0595	0.019722	CAPZA2
ENSG00000183248	19	7933605	7939326	10	4	401656	2.0595	0.019722	CTD-3193O13.9
ENSG00000136628	1	220141943	220220000	270	13	401656	2.0591	0.019742	EPRS
ENSG00000130775	1	28199055	28213196	45	10	401656	2.0589	0.019754	THEMIS2
ENSG00000144724	3	61547243	62283288	2055	183	401656	2.0585	0.01977	PTPRG
ENSG00000166689	11	16799842	17035990	699	57	401656	2.0581	0.019791	PLEKHA7
ENSG00000105556	19	305575	344798	163	13	401656	2.0571	0.01984	MIER2
ENSG00000100815	14	92432335	92507240	136	16	401656	2.0564	0.019872	TRIP11
ENSG00000101280	20	853296	896977	173	32	401656	2.0564	0.019873	ANGPT4
ENSG00000140830	16	72078188	72128330	124	16	401656	2.0561	0.019888	TXNL4B
ENSG00000179933	14	23563974	23569665	19	6	401656	2.0559	0.019895	C14orf119
ENSG00000102780	13	42614176	42830714	689	45	401656	2.0558	0.019903	DGKH
ENSG00000170727	8	145486055	145515082	23	4	401656	2.0546	0.01996	BOP1
ENSG00000108774	17	40276994	40307035	51	5	401656	2.0545	0.019963	RAB5C
ENSG00000196814	9	129089128	129269320	442	42	401656	2.0535	0.02001	MVB12B
ENSG00000174607	4	115519611	115599380	135	18	401656	2.0531	0.020034	UGT8
ENSG00000268936	11	134855246	134856693	5	3	401656	2.0523	0.020071	AP003062.1
ENSG00000021645	14	78708734	80330762	3440	266	401656	2.0513	0.020117	NRXN3
ENSG00000188501	15	66839517	66858317	43	9	401656	2.0513	0.020121	LCTL
ENSG00000198833	6	90036344	90062567	42	13	401656	2.0511	0.020129	UBE2J1
ENSG00000119912	10	94211441	94333833	254	31	401656	2.0503	0.020166	IDE
ENSG00000073150	22	50609160	50618723	21	8	401656	2.0501	0.020176	PANX2
ENSG00000107341	9	33817565	33920402	228	21	401656	2.0493	0.020216	UBE2R2
ENSG00000167701	8	145728356	145732557	5	2	401656	2.0491	0.020225	GPT
ENSG00000104856	19	45504688	45541452	53	15	401656	2.0482	0.02027	RELB
ENSG00000002834	17	37026112	37078023	141	30	401656	2.0478	0.020291	LASP1
ENSG00000136444	17	48556161	48563336	11	3	401656	2.0475	0.020304	RSAD1
ENSG00000214300	7	99905325	99919819	5	1	401656	2.0469	0.020333	SPDYE3
ENSG00000168273	3	52568029	52613253	91	10	401656	2.0463	0.020365	SMIM4
ENSG00000127578	16	679239	684116	13	3	401656	2.0453	0.020411	WFIKKN1
ENSG00000163558	3	169940153	170023769	274	11	401656	2.0445	0.02045	PRKCI
ENSG00000175224	11	46638826	46696368	44	6	401656	2.0442	0.020469	ATG13
ENSG00000006015	19	18699495	18703146	11	3	401656	2.044	0.020479	C19orf60
ENSG00000222028	14	23511376	23513269	5	3	401656	2.0437	0.020489	PSMB11
ENSG00000036672	11	119225925	119252436	41	8	401656	2.0436	0.020499	USP2
ENSG00000181264	11	120195838	120204391	13	3	401656	2.0428	0.020536	TMEM136
ENSG00000138035	2	55861400	55921045	191	25	401656	2.0421	0.020573	PNPT1
ENSG00000178404	17	76866992	76899299	138	19	401656	2.0414	0.020604	DDC8
ENSG00000112319	6	133561736	133853258	749	65	401656	2.0414	0.020606	EYA4
ENSG00000125821	20	18568537	18744561	611	28	401656	2.0412	0.020617	DTD1
ENSG00000258677	8	74600926	74791089	316	31	401656	2.0387	0.020739	RP11-463D19.2
ENSG00000036828	3	121902530	122005342	392	33	401656	2.0386	0.020742	CASR
ENSG00000156860	16	30669752	30682135	6	2	401656	2.0387	0.020742	FBRS
ENSG00000110077	11	59939081	59952139	24	4	401656	2.0369	0.020832	MS4A6A
ENSG00000169242	1	155099936	155107333	13	4	401656	2.0366	0.020846	EFNA1
ENSG00000055118	7	150642049	150675403	74	13	401656	2.0362	0.020865	KCNH2
ENSG00000174576	11	66188475	66194178	5	2	401656	2.0361	0.020872	NPAS4
ENSG00000118245	2	217724181	217724787	1	1	401656	2.0335	0.021	TNP1
ENSG00000197723	17	40274756	40275371	1	1	401656	2.0335	0.021	HSPB9
ENSG00000179088	12	103631369	103889749	508	34	401656	2.0324	0.021058	C12orf42
ENSG00000161714	17	43186335	43210721	59	16	401656	2.0323	0.021063	PLCD3
ENSG00000089234	12	112079950	112123790	39	9	401656	2.0317	0.021092	BRAP
ENSG00000182611	6	27782112	27782607	3	1	401656	2.0312	0.021115	HIST1H2AJ
ENSG00000113578	5	141971743	142077617	292	42	401656	2.0302	0.021169	FGF1
ENSG00000130164	19	11200038	11244492	130	20	401656	2.0302	0.021171	LDLR
ENSG00000108950	17	66531254	66597530	135	27	401656	2.0301	0.021174	FAM20A
ENSG00000177627	12	48876286	48890295	54	8	401656	2.029	0.021229	C12orf54
ENSG00000160229	19	20959110	20991922	223	13	401656	2.029	0.021231	ZNF66
ENSG00000197775	14	24407940	24409196	5	2	401656	2.0289	0.021234	DHRS4-AS1
ENSG00000115159	2	157291802	157470247	327	27	401656	2.0287	0.021243	GPD2
ENSG00000177565	3	176737143	176915261	418	43	401656	2.0285	0.021255	TBL1XR1
ENSG00000065361	12	56473641	56497289	32	8	401656	2.0284	0.021259	ERBB3
ENSG00000085231	5	68646811	68665840	23	5	401656	2.0284	0.021262	TAF9
ENSG00000099284	10	71812552	71872036	144	25	401656	2.0279	0.021284	H2AFY2
ENSG00000075643	18	33767482	33852120	235	35	401656	2.0278	0.021291	MOCOS
ENSG00000149269	11	77032752	77185680	293	19	401656	2.0252	0.021424	PAK1
ENSG00000141258	17	2240792	2284352	134	23	401656	2.0251	0.021427	SGSM2
ENSG00000135930	2	233414762	233448354	67	4	401656	2.0247	0.021448	EIF4E2
ENSG00000187672	3	55542336	56502391	2523	117	401656	2.0246	0.021454	ERC2
ENSG00000124749	6	55921388	56258892	1194	69	401656	2.0244	0.021464	COL21A1
ENSG00000173156	11	66824289	66839484	23	6	401656	2.0239	0.021488	RHOD
ENSG00000117748	1	28218035	28241257	44	4	401656	2.0237	0.021499	RPA2
ENSG00000196923	5	176910395	176924607	11	4	401656	2.0233	0.021522	PDLIM7
ENSG00000140105	14	100800125	100843142	107	7	401656	2.022	0.021589	WARS
ENSG00000113916	3	187439165	187463515	64	13	401656	2.022	0.02159	BCL6
ENSG00000177707	3	110788918	110994410	393	51	401656	2.0211	0.021633	PVRL3
ENSG00000215547	20	29845467	29847435	5	2	401656	2.021	0.021638	DEFB115
ENSG00000143167	1	167022073	167059868	105	19	401656	2.0196	0.021713	GPA33
ENSG00000169894	7	100547187	100611118	38	11	401656	2.0196	0.021714	MUC3A
ENSG00000186452	12	51236703	51281667	122	10	401656	2.0185	0.021769	TMPRSS12
ENSG00000158717	16	88762903	88772829	42	13	401656	2.0177	0.021811	RNF166
ENSG00000237102	16	67244251	67260930	17	5	401656	2.0173	0.021833	AC040160.1
ENSG00000010818	6	143072604	143266338	436	62	401656	2.0173	0.021835	HIVEP2
ENSG00000125257	13	95672083	95953687	995	110	401656	2.0171	0.021842	ABCC4
ENSG00000196437	19	37902057	37960177	100	18	401656	2.0171	0.021842	ZNF569
ENSG00000140374	15	76507696	76603813	182	14	401656	2.0171	0.021843	ETFA
ENSG00000166920	15	45722727	45740959	15	4	401656	2.0164	0.021879	C15orf48
ENSG00000116688	1	12040238	12073571	63	6	401656	2.0164	0.021881	MFN2
ENSG00000114353	3	50263724	50296787	34	9	401656	2.0152	0.021944	GNAI2
ENSG00000104888	19	49932658	49945617	14	5	401656	2.015	0.02195	SLC17A7
ENSG00000100191	22	32614465	32651328	126	23	401656	2.0148	0.021962	SLC5A4
ENSG00000125967	20	32244893	32262269	14	5	401656	2.0135	0.022031	NECAB3
ENSG00000128253	22	32586422	32600718	45	9	401656	2.0135	0.022033	RFPL2
ENSG00000110048	11	59341871	59383617	70	7	401656	2.0129	0.022063	OSBP
ENSG00000185869	19	37379026	37407193	71	9	401656	2.0125	0.022083	ZNF829
ENSG00000125122	16	67241042	67260951	23	5	401656	2.012	0.022108	LRRC29
ENSG00000137752	11	104896170	104972158	195	17	401656	2.0116	0.022131	CASP1
ENSG00000160959	8	145743376	145750557	7	2	401656	2.0099	0.022222	LRRC14
ENSG00000149182	11	47185848	47198676	21	7	401656	2.0097	0.022233	ARFGAP2
ENSG00000156853	16	30613879	30635333	7	3	401656	2.0094	0.022247	ZNF689
ENSG00000090447	16	4307187	4323076	18	3	401656	2.0089	0.022274	TFAP4
ENSG00000167522	16	89334038	89556969	371	36	401656	2.0088	0.022281	ANKRD11
ENSG00000116580	1	155719508	155829191	143	11	401656	2.0073	0.022356	GON4L
ENSG00000267261	17	40271692	40306934	59	5	401656	2.0064	0.022405	CTD-2132N18.3
ENSG00000197721	1	207818458	207911761	341	26	401656	2.0056	0.022448	CR1L
ENSG00000051523	16	88709691	88717560	24	8	401656	2.0051	0.022477	CYBA
ENSG00000083896	4	69176105	69215807	54	11	401656	2.0043	0.022521	YTHDC1
ENSG00000167632	8	140742586	141468678	1982	204	401656	2.0042	0.022522	TRAPPC9
ENSG00000248333	1	1570603	1590473	14	2	401656	2.0031	0.022586	CDK11B
ENSG00000181163	5	170814120	170838141	60	6	401656	2.0015	0.022668	NPM1
ENSG00000092421	5	115779312	115910630	386	74	401656	2.0012	0.022685	SEMA6A
ENSG00000145439	4	169784921	169931426	248	15	401656	2.0002	0.02274	CBR4
ENSG00000038427	5	82767284	82878122	238	40	401656	1.9992	0.022793	VCAN
ENSG00000114349	3	50229045	50233949	2	1	401656	1.9984	0.022837	GNAT1
ENSG00000104490	8	102698771	103137135	1122	82	401656	1.9983	0.022844	NCALD
ENSG00000203697	1	223711349	223853436	270	32	401656	1.9981	0.022853	CAPN8
ENSG00000189319	10	126307861	126432838	239	31	401656	1.9969	0.02292	FAM53B
ENSG00000175065	18	28956740	28994875	71	8	401656	1.9968	0.022923	DSG4
ENSG00000124659	6	42712219	42714558	3	1	401656	1.9958	0.022976	TBCC
ENSG00000121552	3	122044091	122060819	45	9	401656	1.9952	0.023013	CSTA
ENSG00000010322	3	52489134	52527087	67	5	401656	1.9951	0.023015	NISCH
ENSG00000102794	13	77522632	77532777	21	8	401656	1.9942	0.023066	IRG1
ENSG00000205795	2	10196907	10221071	79	16	401656	1.9934	0.023108	CYS1
ENSG00000175470	10	133747955	133773331	54	7	401656	1.9933	0.023117	PPP2R2D
ENSG00000178199	6	149768794	149806197	151	9	401656	1.9932	0.023118	ZC3H12D
ENSG00000106992	9	130628759	130640022	20	7	401656	1.9931	0.023126	AK1
ENSG00000140107	14	100789674	100796715	17	4	401656	1.993	0.023129	SLC25A47
ENSG00000174547	11	66202546	66234209	29	9	401656	1.9911	0.023234	MRPL11
ENSG00000105976	7	116312444	116438440	185	32	401656	1.9891	0.023343	MET
ENSG00000189339	1	1592939	1624167	20	4	401656	1.9879	0.023414	SLC35E2B
ENSG00000115896	2	198669426	199437305	1377	99	401656	1.9872	0.023448	PLCL1
ENSG00000103275	16	1355548	1377019	110	11	401656	1.9869	0.023465	UBE2I
ENSG00000133250	19	8575462	8579048	13	2	401656	1.9856	0.023538	ZNF414
ENSG00000196646	19	12273879	12300064	37	8	401656	1.9851	0.023568	ZNF136
ENSG00000213204	6	88117730	88221352	301	27	401656	1.9836	0.023651	C6orf165
ENSG00000052126	12	19282648	19529334	552	36	401656	1.9835	0.023657	PLEKHA5
ENSG00000168061	11	64808373	64812300	10	3	401656	1.9834	0.023662	SAC3D1
ENSG00000110768	11	18343842	18388591	84	10	401656	1.9834	0.023664	GTF2H1
ENSG00000106789	9	100883257	100954922	222	42	401656	1.9831	0.023677	CORO2A
ENSG00000140829	16	72127461	72146811	53	8	401656	1.983	0.023685	DHX38
ENSG00000173626	6	116816152	116866773	134	13	401656	1.9824	0.023717	TRAPPC3L
ENSG00000144481	2	234826043	234928166	302	47	401656	1.9819	0.023746	TRPM8
ENSG00000204178	1	25757388	25826700	83	2	401656	1.9813	0.023777	TMEM57
ENSG00000183977	3	20021453	20053822	106	14	401656	1.9811	0.023787	PP2D1
ENSG00000135723	16	67263290	67281561	19	6	401656	1.9805	0.023822	FHOD1
ENSG00000214274	14	21152336	21167130	62	11	401656	1.9803	0.023837	ANG
ENSG00000186866	21	46683843	46707813	52	6	401656	1.9793	0.023888	POFUT2
ENSG00000262246	16	4404543	4475706	162	21	401656	1.9791	0.023905	CORO7
ENSG00000036549	1	78028101	78149104	168	20	401656	1.9787	0.023922	ZZZ3
ENSG00000119401	9	119449581	119463579	25	6	401656	1.9785	0.023938	TRIM32
ENSG00000134574	11	47236493	47260767	51	8	401656	1.9784	0.023945	DDB2
ENSG00000146834	7	100026413	100031741	7	2	401656	1.9782	0.02395	MEPCE
ENSG00000120211	9	5231419	5235304	4	1	401656	1.978	0.023966	INSL4
ENSG00000165118	9	86553226	86571901	29	8	401656	1.9779	0.023971	C9orf64
ENSG00000167670	19	4402659	4445015	101	14	401656	1.9778	0.023976	CHAF1A
ENSG00000087085	7	100487615	100494594	13	5	401656	1.9775	0.023992	ACHE
ENSG00000070476	3	126156444	126194762	124	17	401656	1.9773	0.024004	ZXDC
ENSG00000166578	12	113633246	113658899	44	3	401656	1.9772	0.024008	IQCD
ENSG00000138399	2	170386259	170430385	117	20	401656	1.9768	0.024034	FASTKD1
ENSG00000109066	17	72772622	72835918	125	15	401656	1.9765	0.024049	TMEM104
ENSG00000139793	13	97873688	98046374	310	38	401656	1.9753	0.024116	MBNL2
ENSG00000188342	13	45694650	45858237	254	14	401656	1.9736	0.024216	GTF2F2
ENSG00000105323	19	41768401	41813503	63	7	401656	1.9722	0.024291	HNRNPUL1
ENSG00000273154	20	62340216	62370456	75	7	401656	1.9711	0.024358	RP4-583P15.15
ENSG00000087274	4	2845584	2931803	130	19	401656	1.9709	0.02437	ADD1
ENSG00000137573	8	70378859	70573150	418	80	401656	1.9708	0.024372	SULF1
ENSG00000227124	3	75758794	75834734	81	9	401656	1.9707	0.024377	ZNF717
ENSG00000153233	12	71031853	71314623	770	96	401656	1.9707	0.024377	PTPRR
ENSG00000170275	3	33155471	33189265	63	11	401656	1.9706	0.024385	CRTAP
ENSG00000111725	12	120105558	120119435	20	4	401656	1.9705	0.024389	PRKAB1
ENSG00000169393	19	48497908	48528410	132	12	401656	1.9705	0.024391	ELSPBP1
ENSG00000132677	1	156339003	156355011	45	9	401656	1.9682	0.024521	RHBG
ENSG00000116350	1	29474255	29508499	59	14	401656	1.968	0.024535	SRSF4
ENSG00000259132	14	23415479	23451467	48	7	401656	1.9678	0.024543	RP11-298I3.5
ENSG00000213865	8	67579850	67597799	18	6	401656	1.9676	0.024556	C8orf44
ENSG00000117360	1	150293925	150325671	77	10	401656	1.9674	0.024571	PRPF3
ENSG00000248874	5	23951457	24178372	802	33	401656	1.9673	0.024572	C5orf17
ENSG00000257591	19	12251032	12267546	22	3	401656	1.9672	0.024579	ZNF625
ENSG00000144681	3	36421836	36589499	600	49	401656	1.9666	0.024613	STAC
ENSG00000161509	17	72838162	72857627	37	4	401656	1.9659	0.024656	GRIN2C
ENSG00000071189	7	17830385	17980124	287	22	401656	1.9648	0.024717	SNX13
ENSG00000159216	21	36160098	37376965	3145	245	401656	1.9647	0.024726	RUNX1
ENSG00000119699	14	76424442	76449334	45	8	401656	1.9645	0.024738	TGFB3
ENSG00000173269	10	88695297	88729238	88	14	401656	1.9644	0.024745	MMRN2
ENSG00000071242	6	166822852	167319939	1505	160	401656	1.9616	0.024903	RPS6KA2
ENSG00000108061	10	112679301	112773425	171	22	401656	1.9609	0.024944	SHOC2
ENSG00000188474	19	12203078	12225491	37	7	401656	1.9607	0.024958	ZNF788
ENSG00000076944	19	7701767	7712759	21	4	401656	1.9605	0.024966	STXBP2
ENSG00000269383	2	100986705	100987007	1	1	401656	1.96	0.025	AC012493.2
ENSG00000221995	17	27400537	27418537	38	5	401656	1.9595	0.025029	TIAF1
ENSG00000258572	14	95982473	95984248	6	3	401656	1.9592	0.025043	RP11-1070N10.3
ENSG00000197971	18	74690783	74845639	595	104	401656	1.9592	0.025046	MBP
ENSG00000171681	12	14518610	14651697	281	26	401656	1.9591	0.025051	ATF7IP
ENSG00000272514	6	88117701	88174183	173	16	401656	1.9584	0.02509	C6ORF165
ENSG00000144791	3	45596886	45727830	431	34	401656	1.9567	0.025191	LIMD1
ENSG00000137944	1	89401456	89458636	91	7	401656	1.956	0.025233	CCBL2
ENSG00000229937	7	18066405	18067486	3	1	401656	1.956	0.025233	PRPS1L1
ENSG00000183671	2	207040040	207082771	107	17	401656	1.9548	0.025305	GPR1
ENSG00000119403	9	123617977	123639606	27	6	401656	1.9545	0.025324	PHF19
ENSG00000094755	5	170190354	170241051	187	27	401656	1.9522	0.02546	GABRP
ENSG00000067560	3	49396578	49450431	83	10	401656	1.9505	0.02556	RHOA
ENSG00000100441	14	24898492	24910540	54	9	401656	1.9502	0.025575	KHNYN
ENSG00000164822	8	6782215	6783598	7	4	401656	1.9496	0.025612	DEFA6
ENSG00000176720	2	242498136	242513546	34	12	401656	1.9494	0.025622	BOK
ENSG00000118231	2	208986331	208989225	9	3	401656	1.9494	0.025623	CRYGD
ENSG00000174123	4	38773860	38784611	76	10	401656	1.9492	0.025635	TLR10
ENSG00000179914	1	160846329	160854960	27	2	401656	1.9487	0.025665	ITLN1
ENSG00000071205	4	148653214	148993931	585	38	401656	1.9487	0.025667	ARHGAP10
ENSG00000171827	19	37958487	37976260	18	4	401656	1.9487	0.025667	ZNF570
ENSG00000069696	11	637293	640706	7	4	401656	1.9485	0.02568	DRD4
ENSG00000110700	11	17095936	17099334	7	3	401656	1.9479	0.025711	RPS13
ENSG00000172508	11	67182439	67193078	14	4	401656	1.9464	0.025806	CARNS1
ENSG00000130414	2	240831867	240964819	542	45	401656	1.9459	0.025832	NDUFA10
ENSG00000166750	17	33570055	33600674	79	13	401656	1.9456	0.02585	SLFN5
ENSG00000204007	9	138515502	138531386	73	13	401656	1.9455	0.025856	GLT6D1
ENSG00000100461	14	23369854	23388393	41	6	401656	1.9447	0.025904	RBM23
ENSG00000010017	6	13621730	13711796	110	18	401656	1.9444	0.025922	RANBP9
ENSG00000123064	12	113594979	113623284	48	5	401656	1.9431	0.026001	DDX54
ENSG00000152822	6	146348782	146758734	720	44	401656	1.9424	0.026042	GRM1
ENSG00000100083	22	38004481	38029571	34	7	401656	1.941	0.02613	GGA1
ENSG00000165233	9	95858500	95875565	45	8	401656	1.9384	0.026287	C9orf89
ENSG00000139154	12	19556979	19873735	1356	84	401656	1.9376	0.026335	AEBP2
ENSG00000153404	5	140373	190085	160	14	401656	1.937	0.026372	PLEKHG4B
ENSG00000197114	20	62338817	62367494	69	6	401656	1.9369	0.026379	ZGPAT
ENSG00000084676	2	24714783	24993571	556	31	401656	1.9353	0.026475	NCOA1
ENSG00000054392	1	210501596	210849638	1271	125	401656	1.9346	0.026518	HHAT
ENSG00000259171	14	21152746	21168735	58	12	401656	1.9344	0.02653	AL163636.6
ENSG00000165886	10	99258625	99330966	157	20	401656	1.9344	0.026531	UBTD1
ENSG00000197584	3	177990720	178562217	1551	110	401656	1.9343	0.02654	KCNMB2
ENSG00000168301	3	58477841	58488087	15	5	401656	1.9337	0.026576	KCTD6
ENSG00000258818	14	21152259	21168761	65	12	401656	1.9335	0.026588	RNASE4
ENSG00000235568	22	42776416	42828401	165	22	401656	1.9332	0.026604	NFAM1
ENSG00000111271	12	112123857	112194903	58	6	401656	1.933	0.026621	ACAD10
ENSG00000178343	4	42399856	42404504	14	5	401656	1.9327	0.026636	SHISA3
ENSG00000117143	1	162531323	162569627	68	12	401656	1.9325	0.026647	UAP1
ENSG00000166925	7	100060982	100076902	18	3	401656	1.9322	0.02667	TSC22D4
ENSG00000140939	16	67204057	67209643	5	2	401656	1.9318	0.026693	NOL3
ENSG00000176444	1	155232659	155248282	16	3	401656	1.9316	0.026704	CLK2
ENSG00000186977	21	31873975	31874435	2	1	401656	1.9315	0.02671	KRTAP19-5
ENSG00000129167	11	18039111	18063973	34	5	401656	1.9314	0.026716	TPH1
ENSG00000198931	16	88875747	88878352	6	4	401656	1.9309	0.026747	APRT
ENSG00000204700	6	29141311	29142351	8	3	401656	1.93	0.026804	OR2J2
ENSG00000198087	6	47445525	47594999	304	18	401656	1.9293	0.026846	CD2AP
ENSG00000166887	15	42450899	42500514	77	9	401656	1.9288	0.026876	VPS39
ENSG00000089101	20	20033158	20341346	840	69	401656	1.9284	0.026904	C20orf26
ENSG00000104863	19	49617581	49621717	13	3	401656	1.9276	0.026954	LIN7B
ENSG00000189057	11	58874658	58894883	27	7	401656	1.9274	0.026964	FAM111B
ENSG00000011275	7	5659678	5821370	500	35	401656	1.9272	0.026975	RNF216
ENSG00000120327	5	140602931	140605858	5	3	401656	1.9267	0.027011	PCDHB14
ENSG00000156103	8	89044237	89340254	608	65	401656	1.9266	0.027012	MMP16
ENSG00000144278	2	154728426	155310361	1715	69	401656	1.9259	0.02706	GALNT13
ENSG00000099364	16	30934376	30960104	22	3	401656	1.9253	0.027094	FBXL19
ENSG00000256229	19	20278037	20311299	93	6	401656	1.9251	0.027111	ZNF486
ENSG00000138136	10	102986733	102989551	2	1	401656	1.9242	0.027165	LBX1
ENSG00000086991	11	89057524	89322779	500	54	401656	1.9242	0.027166	NOX4
ENSG00000268635	11	77184416	77188074	8	4	401656	1.924	0.027176	DKFZP434E1119
ENSG00000129084	11	14515329	14665181	174	28	401656	1.9222	0.027287	PSMA1
ENSG00000174640	3	133651540	133771028	303	50	401656	1.922	0.027305	SLCO2A1
ENSG00000103042	16	58699013	58719008	69	13	401656	1.9218	0.027313	SLC38A7
ENSG00000228804	3	187420101	187451637	105	16	401656	1.9213	0.027349	RP11-211G3.3
ENSG00000100354	22	40440821	40731812	406	26	401656	1.9208	0.02738	TNRC6B
ENSG00000249049	4	92240185	92246457	23	3	401656	1.9206	0.027391	RP11-763F8.1
ENSG00000161800	12	50370706	50426919	76	3	401656	1.9204	0.027403	RACGAP1
ENSG00000135679	12	69201956	69239214	80	15	401656	1.9195	0.027463	MDM2
ENSG00000096264	6	41303393	41318625	58	9	401656	1.9192	0.02748	NCR2
ENSG00000106086	7	30067020	30170096	203	12	401656	1.919	0.027489	PLEKHA8
ENSG00000134531	12	13349650	13369708	35	9	401656	1.9186	0.027515	EMP1
ENSG00000178999	17	8108056	8113918	13	5	401656	1.9181	0.027547	AURKB
ENSG00000142082	11	215458	236931	94	9	401656	1.9181	0.027549	SIRT3
ENSG00000110844	12	49962001	50038449	88	11	401656	1.9179	0.027562	PRPF40B
ENSG00000164451	6	116850174	116880031	60	8	401656	1.9176	0.027583	FAM26D
ENSG00000177684	6	49927962	49931818	12	3	401656	1.916	0.027681	DEFB114
ENSG00000113805	3	74311719	74570291	540	63	401656	1.915	0.027744	CNTN3
ENSG00000185792	19	56219798	56249768	82	21	401656	1.915	0.027745	NLRP9
ENSG00000014919	10	101471601	101491857	28	5	401656	1.9141	0.027801	COX15
ENSG00000174080	11	66330934	66336312	14	3	401656	1.9136	0.027834	CTSF
ENSG00000161835	12	52400724	52409673	14	8	401656	1.9136	0.027836	GRASP
ENSG00000119630	14	75408537	75422487	19	6	401656	1.9135	0.027841	PGF
ENSG00000142046	19	41856816	41889988	64	10	401656	1.9134	0.027847	TMEM91
ENSG00000149179	11	46958240	47185936	285	25	401656	1.9131	0.027868	C11orf49
ENSG00000143630	1	155247374	155259639	24	4	401656	1.913	0.027872	HCN3
ENSG00000146039	6	25754927	25781419	94	14	401656	1.9129	0.027883	SLC17A4
ENSG00000116353	1	29519385	29557454	82	15	401656	1.9128	0.027885	MECR
ENSG00000178297	19	2389769	2426237	174	20	401656	1.9116	0.027965	TMPRSS9
ENSG00000163479	1	155978839	155990750	17	5	401656	1.9115	0.027972	SSR2
ENSG00000176900	11	4903049	4904113	1	1	401656	1.911	0.028	OR51T1
ENSG00000100285	22	29876219	29887379	28	7	401656	1.9107	0.028025	NEFH
ENSG00000180483	20	29964967	29978406	37	9	401656	1.9106	0.028027	DEFB119
ENSG00000170703	17	46839597	46894576	134	15	401656	1.9104	0.028041	TTLL6
ENSG00000130204	19	45393826	45406946	43	10	401656	1.9101	0.028058	TOMM40
ENSG00000259458	15	62929371	62937490	17	7	401656	1.9101	0.02806	RP11-625H11.1
ENSG00000120903	8	27317279	27337400	73	14	401656	1.9096	0.028095	CHRNA2
ENSG00000226976	6	37012607	37013177	2	1	401656	1.9091	0.028125	COX6A1P2
ENSG00000110057	11	67758575	67772452	22	5	401656	1.9089	0.02814	UNC93B1
ENSG00000112303	6	133065009	133084598	71	16	401656	1.9084	0.028172	VNN2
ENSG00000151033	10	30900718	30918691	79	12	401656	1.9081	0.02819	LYZL2
ENSG00000196141	2	201170604	201346986	389	52	401656	1.9065	0.028292	SPATS2L
ENSG00000132671	20	23016057	23017314	5	2	401656	1.906	0.028328	SSTR4
ENSG00000099998	22	24615622	24641110	79	17	401656	1.9059	0.028331	GGT5
ENSG00000143536	1	152381719	152386739	6	2	401656	1.9058	0.02834	CRNN
ENSG00000104081	15	40380091	40401093	32	9	401656	1.905	0.02839	BMF
ENSG00000077809	7	74071994	74175026	84	11	401656	1.9033	0.028498	GTF2I
ENSG00000162542	1	20008706	20126438	349	51	401656	1.9032	0.028506	TMCO4
ENSG00000109323	4	103552660	103682151	206	18	401656	1.9024	0.02856	MANBA
ENSG00000178965	1	75033795	75139422	136	15	401656	1.9022	0.028573	C1orf173
ENSG00000138685	4	123747863	123819391	267	38	401656	1.9016	0.028615	FGF2
ENSG00000211448	14	80663873	80854100	276	36	401656	1.9011	0.028648	DIO2
ENSG00000142871	1	86046444	86049645	5	3	401656	1.9005	0.028684	CYR61
ENSG00000165113	9	86354336	86444431	155	9	401656	1.9002	0.028703	GKAP1
ENSG00000204548	20	29992648	30000641	16	4	401656	1.8999	0.028726	DEFB121
ENSG00000213088	1	159173097	159176290	11	4	401656	1.8995	0.028751	DARC
ENSG00000157470	15	59664892	59815748	423	48	401656	1.8983	0.028828	FAM81A
ENSG00000070081	11	17229700	17371521	269	23	401656	1.898	0.028847	NUCB2
ENSG00000049192	5	64444563	64777747	684	45	401656	1.8976	0.028874	ADAMTS6
ENSG00000237136	4	146601356	146692184	237	38	401656	1.8952	0.029032	C4orf51
ENSG00000176567	11	48285413	48286330	3	2	401656	1.8952	0.029034	OR4X1
ENSG00000078295	5	7396321	7830194	1013	90	401656	1.895	0.029044	ADCY2
ENSG00000122543	7	5919458	5925993	32	9	401656	1.8939	0.029119	OCM
ENSG00000170989	1	101702444	101707074	6	3	401656	1.8927	0.029201	S1PR1
ENSG00000132676	1	155657751	155708801	54	10	401656	1.8921	0.029238	DAP3
ENSG00000184984	15	34260921	34357291	230	20	401656	1.892	0.029247	CHRM5
ENSG00000167483	19	17634110	17664648	68	16	401656	1.8919	0.029255	FAM129C
ENSG00000128578	7	129074274	129128240	94	10	401656	1.89	0.029379	STRIP2
ENSG00000172661	10	46222648	46288409	15	1	401656	1.8885	0.029477	FAM21C
ENSG00000164080	3	51575160	51702683	90	19	401656	1.8878	0.029525	RAD54L2
ENSG00000160094	1	33722146	33766320	65	11	401656	1.8876	0.029538	ZNF362
ENSG00000144893	3	150803484	151154860	878	59	401656	1.8875	0.029544	MED12L
ENSG00000178966	9	86595626	86618985	31	6	401656	1.8873	0.029561	RMI1
ENSG00000110756	11	18300223	18343745	100	11	401656	1.8872	0.029565	HPS5
ENSG00000236104	6	33282183	33285719	4	2	401656	1.8871	0.029576	ZBTB22
ENSG00000159131	21	34876238	34915797	47	10	401656	1.8863	0.029625	GART
ENSG00000041802	3	194361517	194393206	146	10	401656	1.8853	0.029692	LSG1
ENSG00000172830	11	67070919	67080078	11	7	401656	1.885	0.029715	SSH3
ENSG00000085382	6	105175968	105307794	251	18	401656	1.8846	0.029745	HACE1
ENSG00000130699	20	60528525	60640866	286	21	401656	1.8844	0.029755	TAF4
ENSG00000176049	5	146967990	147162338	422	34	401656	1.8842	0.02977	JAKMIP2
ENSG00000236981	11	123893720	123894655	6	3	401656	1.8841	0.029779	OR10G9
ENSG00000079435	19	42905659	42931578	7	3	401656	1.8837	0.0298	LIPE
ENSG00000138092	2	25016005	25045245	69	14	401656	1.8835	0.029813	CENPO
ENSG00000119421	9	124894745	124922098	97	12	401656	1.8834	0.029824	NDUFA8
ENSG00000272790	11	112041253	112071394	67	13	401656	1.8831	0.02984	AP002884.3
ENSG00000115525	2	86066267	86116137	129	13	401656	1.8829	0.029859	ST3GAL5
ENSG00000123352	12	49760367	49921205	286	21	401656	1.8818	0.029935	SPATS2
ENSG00000186185	17	43002077	43025082	57	16	401656	1.8814	0.029957	KIF18B
ENSG00000173272	2	132222473	132250316	103	7	401656	1.8812	0.02997	MZT2A
ENSG00000137492	11	76061000	76092015	56	14	401656	1.8803	0.030033	PRKRIR
ENSG00000123636	2	160175490	160473203	816	66	401656	1.8803	0.030036	BAZ2B
ENSG00000159763	7	142829170	142836839	16	4	401656	1.8788	0.030133	PIP
ENSG00000214787	11	59968726	60010561	119	13	401656	1.8778	0.030205	MS4A4E
ENSG00000197182	22	46449749	46509808	118	20	401656	1.8777	0.030208	FLJ27365
ENSG00000156467	8	97238148	97247862	16	3	401656	1.8775	0.030223	UQCRB
ENSG00000143375	1	151482986	151511168	28	6	401656	1.8769	0.030265	CGN
ENSG00000178449	12	50505762	50514240	15	2	401656	1.8767	0.030277	COX14
ENSG00000145423	4	154701744	154710272	13	4	401656	1.8762	0.030314	SFRP2
ENSG00000143195	1	166882443	166944719	106	19	401656	1.8749	0.030404	ILDR2
ENSG00000185022	22	38597889	38612518	27	4	401656	1.8745	0.030431	MAFF
ENSG00000105877	7	21582833	21941457	1383	127	401656	1.8738	0.030477	DNAH11
ENSG00000178033	6	116832809	116845955	39	7	401656	1.8735	0.030496	FAM26E
ENSG00000105325	19	3506271	3538328	56	7	401656	1.8731	0.030524	FZR1
ENSG00000180488	1	78245309	78344106	147	25	401656	1.8725	0.030568	FAM73A
ENSG00000112837	6	85397069	85474237	149	17	401656	1.8725	0.030572	TBX18
ENSG00000243509	20	62328021	62330037	11	3	401656	1.8722	0.030587	TNFRSF6B
ENSG00000235194	14	23764852	23772057	8	4	401656	1.8716	0.03063	PPP1R3E
ENSG00000270024	8	67579831	67772707	280	15	401656	1.8715	0.030635	C8orf44-SGK3
ENSG00000159388	1	203274619	203278730	7	3	401656	1.8712	0.030659	BTG2
ENSG00000055208	6	149539777	149732749	590	46	401656	1.8712	0.030662	TAB2
ENSG00000119919	10	101292690	101296278	8	3	401656	1.8711	0.030665	NKX2-3
ENSG00000138593	15	49280673	49338760	104	14	401656	1.8708	0.030687	SECISBP2L
ENSG00000170684	19	45574758	45579846	3	2	401656	1.8701	0.030736	ZNF296
ENSG00000136014	12	95910336	95945266	92	22	401656	1.8697	0.030761	USP44
ENSG00000156671	10	76859344	76941881	149	18	401656	1.8696	0.030769	SAMD8
ENSG00000197958	9	130209953	130213684	5	1	401656	1.8692	0.030795	RPL12
ENSG00000170276	11	111782966	111789574	7	2	401656	1.8692	0.0308	HSPB2
ENSG00000057019	3	98514785	98620533	222	20	401656	1.8691	0.030803	DCBLD2
ENSG00000197153	6	27858093	27860884	7	2	401656	1.869	0.030811	HIST1H3J
ENSG00000169857	15	34158428	34331377	553	37	401656	1.8686	0.030839	AVEN
ENSG00000165912	11	47199076	47207994	19	6	401656	1.8679	0.030887	PACSIN3
ENSG00000157911	1	2336236	2345236	22	7	401656	1.8675	0.030919	PEX10
ENSG00000171094	2	29415640	30144432	2133	176	401656	1.8674	0.030922	ALK
ENSG00000127329	12	70910630	71031220	393	60	401656	1.8671	0.030946	PTPRB
ENSG00000099821	19	617223	633597	68	12	401656	1.8645	0.031125	POLRMT
ENSG00000157895	12	121440225	121454305	55	12	401656	1.8644	0.031135	C12orf43
ENSG00000126231	13	113812968	113826694	31	4	401656	1.8638	0.031173	PROZ
ENSG00000101210	20	62119366	62130505	36	11	401656	1.8636	0.031189	EEF1A2
ENSG00000184985	4	7194265	7744554	2538	293	401656	1.8622	0.031285	SORCS2
ENSG00000136938	9	100745643	100778225	34	10	401656	1.8621	0.031298	ANP32B
ENSG00000006451	7	39663082	39747723	158	24	401656	1.8615	0.031336	RALA
ENSG00000138075	2	44039611	44066004	86	15	401656	1.8612	0.031361	ABCG5
ENSG00000140299	15	59951345	59981733	122	6	401656	1.861	0.031369	BNIP2
ENSG00000005955	17	34900737	34946278	67	8	401656	1.8606	0.031399	GGNBP2
ENSG00000126460	19	50083903	50094272	27	4	401656	1.8606	0.031401	PRRG2
ENSG00000163235	2	70674412	70781325	263	35	401656	1.8598	0.031454	TGFA
ENSG00000177688	6	149721495	149722177	2	1	401656	1.8598	0.031459	SUMO4
ENSG00000170370	10	119301955	119309056	18	5	401656	1.8596	0.031473	EMX2
ENSG00000116679	1	185265520	185286461	18	5	401656	1.8594	0.031485	IVNS1ABP
ENSG00000215527	18	12658042	12663470	17	4	401656	1.8586	0.031539	AP005482.1
ENSG00000198513	14	50999227	51099786	157	18	401656	1.8586	0.031541	ATL1
ENSG00000111790	12	27091316	27119583	60	13	401656	1.8583	0.031563	FGFR1OP2
ENSG00000142347	19	8585674	8642461	101	20	401656	1.858	0.031585	MYO1F
ENSG00000108510	17	60019966	60142643	124	14	401656	1.8576	0.031613	MED13
ENSG00000203896	20	62366815	62370456	9	3	401656	1.8576	0.031616	LIME1
ENSG00000134817	11	57001051	57004709	7	3	401656	1.8575	0.03162	APLNR
ENSG00000077009	19	3933101	3942414	19	7	401656	1.8575	0.031621	NMRK2
ENSG00000117899	15	81239667	81282219	106	9	401656	1.8573	0.031631	MESDC2
ENSG00000268059	6	13615728	13621126	4	2	401656	1.8573	0.031635	AL441883.1
ENSG00000231672	2	218148742	218621316	1264	69	401656	1.8573	0.031636	DIRC3
ENSG00000063245	19	56186592	56221224	110	19	401656	1.8572	0.031643	EPN1
ENSG00000112343	6	25963030	25987384	41	12	401656	1.8567	0.031674	TRIM38
ENSG00000136449	17	48585745	48608862	65	10	401656	1.856	0.031729	MYCBPAP
ENSG00000149932	16	29952206	29984373	37	5	401656	1.8556	0.031757	TMEM219
ENSG00000167981	16	3486104	3493542	32	4	401656	1.8555	0.031761	ZNF597
ENSG00000094880	5	137523339	137549032	32	8	401656	1.8553	0.031777	CDC23
ENSG00000100307	22	39516172	39548679	87	13	401656	1.8529	0.031949	CBX7
ENSG00000133935	14	76116134	76127532	12	6	401656	1.8524	0.031984	C14orf1
ENSG00000182170	11	3239174	3240043	1	1	401656	1.8522	0.032	MRGPRG
ENSG00000268863	16	30996808	30997533	1	1	401656	1.8522	0.032	AC135048.1
ENSG00000224420	19	50191921	50193832	1	1	401656	1.8522	0.032	ADM5
ENSG00000100385	22	37521878	37571094	115	28	401656	1.8522	0.032001	IL2RB
ENSG00000135999	2	149402009	149545130	293	16	401656	1.8515	0.032051	EPC2
ENSG00000177556	5	151121877	151152093	53	9	401656	1.8502	0.032144	ATOX1
ENSG00000205464	5	81575281	81682796	151	20	401656	1.8492	0.032218	ATP6AP1L
ENSG00000142546	19	50058968	50093519	54	8	401656	1.8489	0.032237	NOSIP
ENSG00000104894	19	49838428	49846592	13	2	401656	1.8485	0.032268	CD37
ENSG00000253350	8	105602961	106431488	2015	137	401656	1.8477	0.032324	RP11-127H5.1
ENSG00000176605	14	99177950	99184098	14	6	401656	1.8465	0.03241	C14orf177
ENSG00000092847	1	36335409	36395211	47	8	401656	1.8458	0.032458	AGO1
ENSG00000109171	4	48343339	48428229	210	16	401656	1.8453	0.032495	SLAIN2
ENSG00000108187	10	70042417	70092806	162	11	401656	1.845	0.032517	PBLD
ENSG00000166169	10	103338639	103348027	15	2	401656	1.8447	0.032538	POLL
ENSG00000137819	15	69591286	69700119	194	17	401656	1.8439	0.0326	PAQR5
ENSG00000135114	12	121458095	121477045	49	15	401656	1.8433	0.032643	OASL
ENSG00000161677	19	51009255	51014610	9	4	401656	1.842	0.032736	JOSD2
ENSG00000095713	10	99624757	99790585	262	38	401656	1.842	0.032738	CRTAC1
ENSG00000204913	17	38097727	38101000	7	3	401656	1.8417	0.032757	LRRC3C
ENSG00000030582	17	42422614	42430470	7	3	401656	1.8416	0.032768	GRN
ENSG00000139651	12	53574484	53584596	24	4	401656	1.84	0.032883	ZNF740
ENSG00000182584	20	32254304	32256331	3	1	401656	1.8398	0.032898	ACTL10
ENSG00000111540	12	56367697	56388490	33	5	401656	1.8392	0.032941	RAB5B
ENSG00000047457	3	148880197	148939842	158	28	401656	1.8386	0.032983	CP
ENSG00000114388	3	50384761	50388522	1	1	401656	1.8384	0.033	NPRL2
ENSG00000196990	9	136444079	136451319	1	1	401656	1.8384	0.033	FAM163B
ENSG00000102967	16	72042487	72058954	46	9	401656	1.8378	0.03305	DHODH
ENSG00000158158	2	97426639	97477628	58	6	401656	1.8376	0.033063	CNNM4
ENSG00000085662	7	134127102	134144036	32	10	401656	1.8369	0.033113	AKR1B1
ENSG00000136918	9	127615755	127620160	11	2	401656	1.8364	0.033152	WDR38
ENSG00000161618	19	49956426	49974305	37	6	401656	1.8362	0.033162	ALDH16A1
ENSG00000213923	22	38686697	38794527	153	28	401656	1.8349	0.033262	CSNK1E
ENSG00000163009	2	10281509	10351851	233	33	401656	1.8348	0.033268	C2orf48
ENSG00000268950	1	31902192	31902614	2	1	401656	1.8347	0.033276	AC114494.1
ENSG00000168619	8	39442008	39587583	234	28	401656	1.8347	0.033276	ADAM18
ENSG00000146955	7	140103843	140126050	66	15	401656	1.8338	0.033345	RAB19
ENSG00000184402	20	60718822	60757540	155	12	401656	1.8331	0.033396	SS18L1
ENSG00000126709	1	27992572	27998729	7	2	401656	1.8329	0.033406	IFI6
ENSG00000065613	10	105726959	105788991	156	11	401656	1.8321	0.033468	SLK
ENSG00000125447	17	73232694	73258444	38	5	401656	1.8315	0.033512	GGA3
ENSG00000233276	3	49394609	49396033	2	1	401656	1.8302	0.033613	GPX1
ENSG00000166275	10	104613980	104624718	23	6	401656	1.8301	0.033618	C10orf32
ENSG00000180332	13	45766988	45775175	9	3	401656	1.8299	0.033634	KCTD4
ENSG00000214248	19	7963689	7968427	12	4	401656	1.8292	0.033686	AC010336.1
ENSG00000171867	20	4666882	4682236	32	7	401656	1.8273	0.033825	PRNP
ENSG00000198018	10	101419263	101465997	68	8	401656	1.8272	0.033831	ENTPD7
ENSG00000113282	5	157212751	157286183	193	15	401656	1.8261	0.033921	CLINT1
ENSG00000106648	7	151653464	151717019	198	25	401656	1.8258	0.033939	GALNTL5
ENSG00000107614	10	17184253	17244053	186	9	401656	1.8254	0.03397	TRDMT1
ENSG00000105880	7	96649704	96654409	9	6	401656	1.8249	0.034012	DLX5
ENSG00000180773	11	92877341	92931130	121	17	401656	1.8246	0.034031	SLC36A4
ENSG00000164187	5	36098514	36152063	62	12	401656	1.8244	0.034043	LMBRD2
ENSG00000103591	15	67493371	67547533	93	9	401656	1.8241	0.034071	AAGAB
ENSG00000241360	22	38054734	38062941	18	4	401656	1.824	0.034077	PDXP
ENSG00000127084	9	95709733	95798518	244	28	401656	1.8214	0.034276	FGD3
ENSG00000035862	17	76849059	76921469	252	31	401656	1.8208	0.03432	TIMP2
ENSG00000224361	2	23729913	23747214	49	12	401656	1.8207	0.034323	AC011239.1
ENSG00000134986	5	110998318	111333161	858	73	401656	1.8206	0.034335	NREP
ENSG00000101400	20	31995761	32031698	45	7	401656	1.8199	0.034384	SNTA1
ENSG00000121753	1	32192718	32230494	32	7	401656	1.8196	0.03441	BAI2
ENSG00000214891	11	49075266	49080664	15	4	401656	1.8189	0.034462	TRIM64C
ENSG00000152292	2	85645844	85664152	48	11	401656	1.8188	0.03447	SH2D6
ENSG00000127585	16	742500	755829	22	3	401656	1.8186	0.03449	FBXL16
ENSG00000120645	12	175931	287626	332	58	401656	1.8185	0.034491	IQSEC3
ENSG00000061337	8	20103676	20161474	177	37	401656	1.8185	0.034494	LZTS1
ENSG00000129009	15	74466012	74469213	9	2	401656	1.8181	0.034528	ISLR
ENSG00000105321	19	47759237	47775210	45	5	401656	1.8168	0.034624	CCDC9
ENSG00000136950	9	127624409	127640003	12	2	401656	1.8168	0.034627	ARPC5L
ENSG00000087269	4	2939660	2965112	51	9	401656	1.8166	0.034642	NOP14
ENSG00000167508	16	88718343	88729569	34	9	401656	1.8162	0.034673	MVD
ENSG00000105427	19	42891171	42894439	3	1	401656	1.8159	0.034692	CNFN
ENSG00000197580	11	112046190	112095422	97	14	401656	1.8151	0.034751	BCO2
ENSG00000146904	7	143087382	143105985	46	14	401656	1.8149	0.034769	EPHA1
ENSG00000237521	19	9361606	9362820	3	1	401656	1.8142	0.034822	OR7E24
ENSG00000117298	1	21543740	21671997	301	41	401656	1.8139	0.034847	ECE1
ENSG00000117385	1	43212006	43232755	36	10	401656	1.8128	0.03493	LEPRE1
ENSG00000184381	22	38507502	38601697	314	21	401656	1.8123	0.034968	PLA2G6
ENSG00000153157	6	10748027	10979553	492	64	401656	1.8119	0.034998	SYCP2L
ENSG00000145248	4	48485360	48491213	9	2	401656	1.81	0.035146	SLC10A4
ENSG00000164729	17	33519539	33521412	2	1	401656	1.8096	0.035182	SLC35G3
ENSG00000189144	19	38226734	38307940	152	21	401656	1.8088	0.035242	ZNF573
ENSG00000167107	17	48503519	48552206	108	15	401656	1.8084	0.035269	ACSF2
ENSG00000154589	8	74903587	74941322	92	15	401656	1.8079	0.035313	LY96
ENSG00000160972	8	145703352	145727504	27	5	401656	1.8075	0.035345	PPP1R16A
ENSG00000164975	9	15422702	15465951	98	11	401656	1.807	0.035382	SNAPC3
ENSG00000172375	11	118972908	118989252	41	8	401656	1.8062	0.035447	C2CD2L
ENSG00000198523	6	118869461	118881893	21	6	401656	1.8058	0.035471	PLN
ENSG00000168646	17	63524681	63557765	67	16	401656	1.8052	0.035524	AXIN2
ENSG00000052723	1	115312100	115323306	3	2	401656	1.804	0.035614	SIKE1
ENSG00000171045	8	143293441	143484601	642	37	401656	1.8034	0.03566	TSNARE1
ENSG00000254737	11	123886282	123887217	6	2	401656	1.8032	0.035676	OR10G4
ENSG00000148734	10	72007085	72043432	116	22	401656	1.8026	0.035728	NPFFR1
ENSG00000258941	14	39703106	39820397	239	21	401656	1.802	0.03577	RP11-407N17.3
ENSG00000107099	9	214854	465259	1136	84	401656	1.8013	0.035828	DOCK8
ENSG00000166171	10	103330317	103369425	63	8	401656	1.8012	0.035836	DPCD
ENSG00000106484	7	130126012	130146133	38	10	401656	1.8008	0.035866	MEST
ENSG00000162409	1	57110995	57181008	208	18	401656	1.8008	0.03587	PRKAA2
ENSG00000104859	19	45542298	45574214	46	7	401656	1.8	0.03593	CLASRP
ENSG00000267942	12	66291518	66317967	35	9	401656	1.7999	0.035938	AC090673.2
ENSG00000143412	1	150954493	150968110	35	10	401656	1.7999	0.035941	ANXA9
ENSG00000116786	1	16010827	16061264	129	13	401656	1.7993	0.035987	PLEKHM2
ENSG00000152591	4	88529681	88538062	19	6	401656	1.7989	0.036017	DSPP
ENSG00000116525	1	33611003	33647660	64	5	401656	1.7984	0.036056	TRIM62
ENSG00000128284	22	36536372	36562225	85	16	401656	1.798	0.036086	APOL3
ENSG00000156535	6	74405508	74538040	355	29	401656	1.798	0.036092	CD109
ENSG00000140067	14	94385240	94395954	28	7	401656	1.7975	0.036132	FAM181A
ENSG00000008513	8	134467091	134584183	395	77	401656	1.7969	0.036174	ST3GAL1
ENSG00000186710	12	113587663	113597081	15	2	401656	1.7967	0.036188	CCDC42B
ENSG00000092978	1	217600334	217804424	472	58	401656	1.7965	0.036207	GPATCH2
ENSG00000149507	11	59807748	59815517	14	6	401656	1.7947	0.036347	OOSP2
ENSG00000144460	2	226265364	226518734	444	49	401656	1.7942	0.036393	NYAP2
ENSG00000135835	1	180882290	180920750	94	25	401656	1.7941	0.036401	KIAA1614
ENSG00000149262	11	77589766	77705724	242	20	401656	1.7939	0.036417	INTS4
ENSG00000077254	1	78161672	78225537	77	18	401656	1.7938	0.036422	USP33
ENSG00000150681	1	192127587	192154945	37	9	401656	1.7937	0.036427	RGS18
ENSG00000268146	1	244227632	244231211	5	2	401656	1.7937	0.036431	AL590483.1
ENSG00000138031	2	25042038	25142708	330	24	401656	1.7931	0.036479	ADCY3
ENSG00000100330	22	30279144	30426855	305	29	401656	1.7931	0.03648	MTMR3
ENSG00000164050	3	48445261	48471594	24	4	401656	1.7929	0.036497	PLXNB1
ENSG00000172137	16	71392616	71424341	85	10	401656	1.7926	0.036522	CALB2
ENSG00000204414	17	61986957	61996198	18	3	401656	1.7924	0.036534	CSHL1
ENSG00000198825	10	121485609	121588652	212	18	401656	1.7923	0.036545	INPP5F
ENSG00000104154	15	45771809	45815005	29	6	401656	1.7918	0.036582	SLC30A4
ENSG00000009307	1	115259534	115301297	66	9	401656	1.7917	0.036592	CSDE1
ENSG00000163412	3	71724567	71803924	226	35	401656	1.7912	0.036627	EIF4E3
ENSG00000165084	8	69242957	69731257	1230	98	401656	1.791	0.036644	C8orf34
ENSG00000120963	8	102190106	102218421	38	6	401656	1.791	0.036648	ZNF706
ENSG00000117174	1	86115106	86174116	112	19	401656	1.7894	0.036776	ZNHIT6
ENSG00000187778	12	49950327	49961936	17	4	401656	1.7888	0.036823	MCRS1
ENSG00000141503	17	4736683	4801356	148	17	401656	1.7886	0.036842	MINK1
ENSG00000167799	11	67395409	67397401	3	2	401656	1.7883	0.036866	NUDT8
ENSG00000115607	2	103035149	103069025	125	13	401656	1.7882	0.036874	IL18RAP
ENSG00000186469	14	52292913	52446060	552	62	401656	1.7873	0.036943	GNG2
ENSG00000021776	15	35147732	35262040	224	19	401656	1.7872	0.036951	AQR
ENSG00000078053	7	38423305	38671167	931	80	401656	1.7869	0.036976	AMPH
ENSG00000258713	20	2795633	2796479	1	1	401656	1.7866	0.037	C20orf141
ENSG00000100151	22	38452318	38471708	33	8	401656	1.7861	0.037044	PICK1
ENSG00000124006	2	220415451	220436581	62	13	401656	1.786	0.037053	OBSL1
ENSG00000128271	22	24813847	24838328	49	12	401656	1.7859	0.037059	ADORA2A
ENSG00000129353	19	10713133	10755235	93	12	401656	1.7858	0.037062	SLC44A2
ENSG00000206532	3	110607231	110612323	9	4	401656	1.7853	0.03711	RP11-553A10.1
ENSG00000134812	11	59596741	59612974	16	5	401656	1.7852	0.037111	GIF
ENSG00000113448	5	58264865	59817947	3288	201	401656	1.7835	0.037253	PDE4D
ENSG00000241322	17	15468798	15522826	76	13	401656	1.7828	0.037306	CDRT1
ENSG00000084628	1	31652592	31712401	191	17	401656	1.7818	0.037388	NKAIN1
ENSG00000118402	6	80624529	80657297	103	11	401656	1.7818	0.037395	ELOVL4
ENSG00000140465	15	75011883	75017951	5	3	401656	1.7815	0.037416	CYP1A1
ENSG00000149489	11	62379194	62382592	6	2	401656	1.7806	0.037491	ROM1
ENSG00000167552	12	49578579	49583107	4	1	401656	1.7801	0.037526	TUBA1A
ENSG00000135924	2	220143989	220151622	14	3	401656	1.7795	0.037582	DNAJB2
ENSG00000170099	14	94770585	94789731	72	13	401656	1.7791	0.037613	SERPINA6
ENSG00000196372	10	5680830	5708558	119	31	401656	1.779	0.037621	ASB13
ENSG00000087365	11	65818200	65836779	25	4	401656	1.7783	0.037679	SF3B2
ENSG00000188004	1	159804264	159825137	45	11	401656	1.7771	0.037778	C1orf204
ENSG00000268423	19	47050313	47104118	144	25	401656	1.7765	0.037825	AC011551.3
ENSG00000178602	2	241078446	241083979	43	8	401656	1.7764	0.037836	OTOS
ENSG00000105723	19	42734338	42746777	7	3	401656	1.7762	0.037851	GSK3A
ENSG00000046889	8	68864353	69149265	867	83	401656	1.7751	0.037941	PREX2
ENSG00000176396	19	40028890	40030870	6	3	401656	1.775	0.037952	EID2
ENSG00000100053	22	25595817	25603330	21	11	401656	1.7745	0.037992	CRYBB3
ENSG00000179826	11	18142502	18160027	37	7	401656	1.7744	0.037997	MRGPRX3
ENSG00000268427	22	50714103	50714350	1	1	401656	1.7744	0.038	AL022328.1
ENSG00000132661	20	23331373	23335414	13	5	401656	1.7743	0.038011	NXT1
ENSG00000010327	3	52529354	52558511	40	11	401656	1.7742	0.038013	STAB1
ENSG00000184863	7	155437145	155574179	343	16	401656	1.7742	0.038016	RBM33
ENSG00000175606	8	74884672	74895018	34	5	401656	1.7726	0.038151	TMEM70
ENSG00000135436	12	49976668	49999422	29	7	401656	1.7716	0.038231	FAM186B
ENSG00000272573	3	52867130	52869235	5	2	401656	1.7709	0.03829	MUSTN1
ENSG00000164251	5	76114758	76131140	26	7	401656	1.7702	0.038343	F2RL1
ENSG00000164659	7	86506222	86689015	385	21	401656	1.77	0.038361	KIAA1324L
ENSG00000142408	19	54466294	54493469	78	11	401656	1.77	0.038367	CACNG8
ENSG00000013288	4	6576902	6625089	110	18	401656	1.7699	0.038373	MAN2B2
ENSG00000129315	12	49082247	49110681	51	8	401656	1.7682	0.038514	CCNT1
ENSG00000116183	1	176432307	176814735	762	46	401656	1.7674	0.038583	PAPPA2
ENSG00000168818	4	4417469	4544073	280	22	401656	1.7673	0.038586	STX18
ENSG00000143847	1	202995626	203047868	159	26	401656	1.7667	0.038638	PPFIA4
ENSG00000172260	1	71861623	72748417	1574	101	401656	1.7661	0.038688	NEGR1
ENSG00000174705	5	171752185	171881527	440	32	401656	1.7656	0.03873	SH3PXD2B
ENSG00000165915	11	47428683	47438047	20	5	401656	1.7647	0.038805	SLC39A13
ENSG00000198909	17	61699775	61773663	74	5	401656	1.7647	0.038805	MAP3K3
ENSG00000138071	2	65454887	65498387	106	12	401656	1.7646	0.038812	ACTR2
ENSG00000151353	2	667335	677439	22	4	401656	1.764	0.038867	TMEM18
ENSG00000233608	2	239756673	239795893	22	4	401656	1.7638	0.038882	TWIST2
ENSG00000078304	14	102228135	102394326	437	51	401656	1.7638	0.038882	PPP2R5C
ENSG00000141738	17	37894180	37903544	9	3	401656	1.7637	0.038893	GRB7
ENSG00000149256	11	78363876	79151992	1963	253	401656	1.7636	0.038904	TENM4
ENSG00000163935	3	52937588	53080766	255	21	401656	1.7628	0.038965	SFMBT1
ENSG00000165660	10	126490354	126525239	51	9	401656	1.7627	0.038976	FAM175B
ENSG00000166889	11	59404189	59436453	44	7	401656	1.7619	0.039041	PATL1
ENSG00000225485	17	36584662	36668628	202	30	401656	1.7618	0.039052	ARHGAP23
ENSG00000172458	13	21276266	21297237	38	5	401656	1.7617	0.039063	IL17D
ENSG00000177479	3	48956254	49023815	62	11	401656	1.7616	0.039067	ARIH2
ENSG00000255633	6	62284008	62284534	6	2	401656	1.7607	0.039145	MTRNR2L9
ENSG00000198315	6	28109688	28127250	44	7	401656	1.7607	0.039148	ZKSCAN8
ENSG00000137955	1	76251879	76260764	19	7	401656	1.7604	0.03917	RABGGTB
ENSG00000196642	9	139702374	139735639	40	5	401656	1.7602	0.039188	RABL6
ENSG00000159516	1	153122058	153123345	4	1	401656	1.76	0.039206	SPRR2G
ENSG00000146828	7	100424442	100464631	72	16	401656	1.76	0.039208	SLC12A9
ENSG00000091536	17	18012020	18083116	120	16	401656	1.7594	0.039256	MYO15A
ENSG00000074317	5	176047085	176057530	14	4	401656	1.7593	0.039266	SNCB
ENSG00000006016	19	18683030	18718551	98	16	401656	1.7583	0.039344	CRLF1
ENSG00000075886	2	132233666	132240507	17	2	401656	1.7582	0.039355	TUBA3D
ENSG00000251246	1	155036224	155059283	32	8	401656	1.758	0.03937	EFNA3
ENSG00000180573	6	26124373	26139344	44	9	401656	1.7578	0.039387	HIST1H2AC
ENSG00000132881	1	16558195	16563657	13	5	401656	1.7578	0.039391	RSG1
ENSG00000243284	1	159824106	159832447	31	9	401656	1.7576	0.039412	VSIG8
ENSG00000074219	19	49843852	49865714	36	4	401656	1.7572	0.039445	TEAD2
ENSG00000084731	2	26149471	26205618	133	22	401656	1.757	0.03946	KIF3C
ENSG00000048540	12	16701307	16763528	50	15	401656	1.7569	0.039465	LMO3
ENSG00000109846	11	111779289	111794446	17	4	401656	1.7568	0.039479	CRYAB
ENSG00000249087	1	23695490	23698332	2	1	401656	1.7567	0.039484	C1orf213
ENSG00000101246	20	62329996	62339377	14	2	401656	1.7566	0.039497	ARFRP1
ENSG00000114698	3	145910126	145968966	221	19	401656	1.7549	0.039638	PLSCR4
ENSG00000004866	7	116593292	116870157	360	43	401656	1.7548	0.03965	ST7
ENSG00000149639	20	35405845	35492089	103	26	401656	1.7547	0.039656	SOGA1
ENSG00000100162	22	42334725	42343168	22	3	401656	1.7544	0.039684	CENPM
ENSG00000124942	11	62201016	62323707	203	29	401656	1.754	0.039716	AHNAK
ENSG00000257242	12	92378756	92536690	419	76	401656	1.7536	0.03975	C12orf79
ENSG00000271793	6	86267696	86324952	69	16	401656	1.7529	0.039811	RP11-321N4.5
ENSG00000176978	9	140004994	140009629	13	5	401656	1.7527	0.039823	DPP7
ENSG00000152527	2	43864412	43995126	447	48	401656	1.7521	0.039879	PLEKHH2
ENSG00000108829	17	48452420	48474914	67	10	401656	1.7512	0.039956	LRRC59
ENSG00000197982	1	38272651	38275126	1	1	401656	1.7507	0.04	C1orf122
ENSG00000267848	20	62585007	62585495	1	1	401656	1.7507	0.04	AL118506.1
ENSG00000128654	2	177134123	177202753	119	14	401656	1.7499	0.040065	MTX2
ENSG00000184575	12	64798130	64844907	60	12	401656	1.7498	0.040076	XPOT
ENSG00000023228	2	206979541	207024327	122	11	401656	1.7493	0.040121	NDUFS1
ENSG00000116138	1	15853308	15918874	181	14	401656	1.7488	0.040163	DNAJC16
ENSG00000165312	10	23728198	23731308	2	1	401656	1.7484	0.040199	OTUD1
ENSG00000143512	1	222695602	222721445	96	7	401656	1.7484	0.040201	HHIPL2
ENSG00000182013	19	46969748	46974820	28	4	401656	1.7468	0.040337	PNMAL1
ENSG00000185513	20	42136320	42179590	108	17	401656	1.7467	0.040346	L3MBTL1
ENSG00000177731	17	18148150	18162230	18	5	401656	1.7465	0.040362	FLII
ENSG00000128482	17	19314438	19320589	7	2	401656	1.7465	0.040366	RNF112
ENSG00000125910	19	3172344	3180329	8	4	401656	1.7461	0.040397	S1PR4
ENSG00000104848	19	49570675	49576198	24	5	401656	1.7456	0.040439	KCNA7
ENSG00000150593	10	112631565	112659764	53	12	401656	1.7454	0.040454	PDCD4
ENSG00000131668	9	96713905	96717654	9	3	401656	1.7451	0.04048	BARX1
ENSG00000160703	11	119037277	119054725	13	4	401656	1.7433	0.040638	NLRX1
ENSG00000268735	13	24322243	24323901	8	3	401656	1.7433	0.040638	AL139080.1
ENSG00000124120	20	43104526	43123244	25	6	401656	1.743	0.040664	TTPAL
ENSG00000162368	1	47799469	47844511	95	10	401656	1.743	0.040669	CMPK1
ENSG00000136111	13	75858808	76056250	432	66	401656	1.7429	0.040673	TBC1D4
ENSG00000180871	2	218990012	219001976	17	4	401656	1.7426	0.040705	CXCR2
ENSG00000066336	11	47376411	47400127	62	8	401656	1.7422	0.040737	SPI1
ENSG00000025434	11	47269851	47290396	42	7	401656	1.742	0.040757	NR1H3
ENSG00000184148	1	152943142	152945050	3	1	401656	1.7418	0.040769	SPRR4
ENSG00000179010	4	6641818	6644472	8	4	401656	1.7416	0.040789	MRFAP1
ENSG00000108506	17	59942731	60005377	77	10	401656	1.7412	0.040829	INTS2
ENSG00000139517	13	28120050	28194541	228	26	401656	1.741	0.040845	LNX2
ENSG00000203724	1	197871777	197876497	4	2	401656	1.7398	0.04095	C1orf53
ENSG00000166452	11	8932686	8941631	35	6	401656	1.7394	0.04098	AKIP1
ENSG00000167676	19	4502204	4517716	43	11	401656	1.7394	0.04098	PLIN4
ENSG00000108272	17	34948228	34957235	16	4	401656	1.7394	0.040986	DHRS11
ENSG00000085276	3	168801287	169381406	1559	139	401656	1.7392	0.041001	MECOM
ENSG00000120784	19	38104650	38183238	149	20	401656	1.739	0.041015	ZFP30
ENSG00000111877	6	119134605	119256327	310	21	401656	1.739	0.041018	MCM9
ENSG00000102977	16	67691415	67694713	5	2	401656	1.7387	0.041043	ACD
ENSG00000171840	12	673462	772945	365	38	401656	1.7386	0.041049	NINJ2
ENSG00000154723	21	27088815	27107984	25	7	401656	1.7377	0.041128	ATP5J
ENSG00000138483	3	107096188	107097481	2	1	401656	1.7373	0.041167	CCDC54
ENSG00000139155	12	20848289	20906320	182	19	401656	1.737	0.041194	SLCO1C1
ENSG00000112763	6	26458150	26476849	54	11	401656	1.7366	0.041226	BTN2A1
ENSG00000244623	7	99473610	99474680	3	1	401656	1.7366	0.041229	OR2AE1
ENSG00000187223	1	152635872	152637135	2	1	401656	1.7363	0.041251	LCE2D
ENSG00000178562	2	204571198	204603635	71	10	401656	1.7363	0.041252	CD28
ENSG00000103194	16	84733584	84813528	280	28	401656	1.7358	0.041296	USP10
ENSG00000188155	21	46011149	46012386	2	1	401656	1.7353	0.041346	KRTAP10-6
ENSG00000117616	1	25568728	25664704	17	8	401656	1.7353	0.041347	C1orf63
ENSG00000186790	1	47881744	47883723	2	1	401656	1.7351	0.041365	FOXE3
ENSG00000149948	12	66217911	66360075	202	32	401656	1.735	0.041369	HMGA2
ENSG00000167754	19	51446559	51456349	17	6	401656	1.7347	0.041393	KLK5
ENSG00000178502	17	40009797	40021684	30	6	401656	1.734	0.041462	KLHL11
ENSG00000258555	22	24666866	24838324	350	23	401656	1.7335	0.041507	SPECC1L-ADORA2A
ENSG00000180592	10	21802407	21814611	7	3	401656	1.7325	0.041593	SKIDA1
ENSG00000185269	17	79910388	79919716	16	3	401656	1.7321	0.041629	NOTUM
ENSG00000134684	1	33240840	33283754	63	9	401656	1.732	0.041635	YARS
ENSG00000117448	1	46016215	46035721	37	7	401656	1.7316	0.041673	AKR1A1
ENSG00000095794	10	35415719	35501886	152	8	401656	1.7311	0.041721	CREM
ENSG00000049540	7	73442119	73484237	54	13	401656	1.7309	0.041734	ELN
ENSG00000036530	14	100150641	100193638	101	14	401656	1.7309	0.041737	CYP46A1
ENSG00000149091	11	46354455	46402104	47	11	401656	1.7309	0.041739	DGKZ
ENSG00000106554	7	132469629	132766848	499	32	401656	1.7308	0.041745	CHCHD3
ENSG00000154237	15	101459420	101610317	492	52	401656	1.7306	0.041761	LRRK1
ENSG00000100312	22	51176624	51183762	7	4	401656	1.7295	0.041858	ACR
ENSG00000108826	17	48445218	48450575	15	4	401656	1.7294	0.04187	MRPL27
ENSG00000188859	1	166026674	166136206	265	26	401656	1.729	0.041901	FAM78B
ENSG00000267157	19	5784016	5785630	6	2	401656	1.7287	0.041934	CTB-54O9.9
ENSG00000166845	18	51884287	51911588	88	6	401656	1.7284	0.041955	C18orf54
ENSG00000135185	7	86825478	86849903	62	7	401656	1.7279	0.042005	TMEM243
ENSG00000162065	16	2525147	2555735	15	8	401656	1.7274	0.042049	TBC1D24
ENSG00000134222	1	109822178	109825808	8	5	401656	1.7271	0.042076	PSRC1
ENSG00000117152	1	163038565	163046592	15	6	401656	1.7265	0.042128	RGS4
ENSG00000106327	7	100218039	100240402	34	7	401656	1.7258	0.042194	TFR2
ENSG00000135297	6	74171301	74218959	110	16	401656	1.7251	0.042256	MTO1
ENSG00000015592	8	27092840	27115937	84	12	401656	1.725	0.042261	STMN4
ENSG00000196620	4	69512348	69536346	23	8	401656	1.725	0.042265	UGT2B15
ENSG00000185565	3	115521235	117716095	5882	403	401656	1.7249	0.042272	LSAMP
ENSG00000196542	3	161062580	161090668	105	15	401656	1.7249	0.042274	SPTSSB
ENSG00000103199	16	4798240	4817625	71	10	401656	1.7248	0.042281	ZNF500
ENSG00000168685	5	35852797	35879705	81	8	401656	1.7245	0.042309	IL7R
ENSG00000163071	4	52917497	52963458	81	11	401656	1.724	0.04235	SPATA18
ENSG00000257028	15	80215507	80217194	11	4	401656	1.724	0.04235	C15ORF37
ENSG00000121211	4	154265801	154336270	187	21	401656	1.724	0.042354	MND1
ENSG00000187955	8	121072019	121384275	693	62	401656	1.724	0.042357	COL14A1
ENSG00000151876	5	41925356	41941845	18	6	401656	1.7233	0.04242	FBXO4
ENSG00000131037	19	55583388	55599291	47	7	401656	1.723	0.042441	EPS8L1
ENSG00000131591	1	1017198	1051741	92	11	401656	1.722	0.042535	C1orf159
ENSG00000205730	16	19125254	19132946	9	2	401656	1.722	0.042538	ITPRIPL2
ENSG00000122679	7	45197390	45225901	185	11	401656	1.722	0.042539	RAMP3
ENSG00000136235	7	23275586	23314727	49	7	401656	1.7215	0.042582	GPNMB
ENSG00000111275	12	112204691	112247782	37	5	401656	1.7213	0.042597	ALDH2
ENSG00000196387	12	133656424	133684130	5	1	401656	1.7202	0.042695	ZNF140
ENSG00000139531	12	56390964	56400425	7	3	401656	1.7201	0.042706	SUOX
ENSG00000183760	19	39574553	39602133	90	9	401656	1.7198	0.042737	PAPL
ENSG00000180574	12	10658201	10675734	47	5	401656	1.7194	0.042768	EIF2S3L
ENSG00000111834	6	116937642	116954148	46	10	401656	1.7191	0.042795	RSPH4A
ENSG00000184983	22	42481529	42486959	9	3	401656	1.7189	0.042815	NDUFA6
ENSG00000180758	1	9160364	9189229	64	9	401656	1.7189	0.042821	GPR157
ENSG00000065320	17	8924859	9147317	712	91	401656	1.7188	0.042823	NTN1
ENSG00000249141	6	167271582	167369612	251	32	401656	1.7185	0.042853	RP11-514O12.4
ENSG00000068650	13	113344643	113541482	524	51	401656	1.7183	0.042871	ATP11A
ENSG00000198146	15	35270542	35280488	13	4	401656	1.7178	0.04292	ZNF770
ENSG00000102466	13	102372134	103054124	1664	137	401656	1.7177	0.042929	FGF14
ENSG00000101751	18	51795774	51847636	150	11	401656	1.7175	0.042943	POLI
ENSG00000141522	17	79825597	79829282	6	2	401656	1.7173	0.042965	ARHGDIA
ENSG00000177519	2	154333852	154335322	1	1	401656	1.7169	0.043	RPRM
ENSG00000197487	19	56687389	56697144	32	9	401656	1.7159	0.043088	GALP
ENSG00000005175	12	48057070	48099844	65	12	401656	1.7159	0.04309	RPAP3
ENSG00000078804	20	33292094	33301243	5	1	401656	1.7158	0.043099	TP53INP2
ENSG00000125458	17	73126320	73127890	4	2	401656	1.7157	0.043105	NT5C
ENSG00000198939	5	178322895	178360213	152	15	401656	1.715	0.043169	ZFP2
ENSG00000073350	17	73521161	73571289	202	26	401656	1.7148	0.043187	LLGL2
ENSG00000013810	4	1723227	1746898	124	13	401656	1.7146	0.043206	TACC3
ENSG00000268400	19	7694682	7707934	26	1	401656	1.7143	0.043239	CTD-3214H19.4
ENSG00000134138	15	37181406	37393504	363	72	401656	1.7135	0.043311	MEIS2
ENSG00000268626	17	72346906	72348271	5	3	401656	1.7131	0.043344	AC103809.2
ENSG00000126070	1	36396319	36538101	85	8	401656	1.713	0.043361	AGO3
ENSG00000214216	3	158680717	158984096	590	42	401656	1.7128	0.043371	IQCJ
ENSG00000150783	11	112038095	112043282	14	5	401656	1.7122	0.043433	TEX12
ENSG00000084453	12	21417534	21572528	453	44	401656	1.7119	0.043458	SLCO1A2
ENSG00000083842	19	58790317	58807254	46	6	401656	1.7117	0.043473	ZNF8
ENSG00000273439	19	58790318	58807254	46	6	401656	1.7117	0.043473	ZNF8
ENSG00000171766	15	45653322	45694525	72	5	401656	1.7116	0.043483	GATM
ENSG00000103187	16	84599200	84651683	220	34	401656	1.7115	0.043495	COTL1
ENSG00000087008	4	8368009	8442450	247	29	401656	1.7115	0.043497	ACOX3
ENSG00000175221	19	867962	893218	78	11	401656	1.7114	0.0435	MED16
ENSG00000206190	15	25922420	26110317	698	96	401656	1.7112	0.043522	ATP10A
ENSG00000069011	5	134363425	134370503	21	3	401656	1.7108	0.043563	PITX1
ENSG00000169967	2	128056306	128146041	207	21	401656	1.7107	0.043565	MAP3K2
ENSG00000212719	17	21428051	21477722	13	2	401656	1.7107	0.043566	C17orf51
ENSG00000134824	11	61560452	61634826	144	16	401656	1.7105	0.043583	FADS2
ENSG00000176601	2	135722061	135805038	167	14	401656	1.7105	0.043585	MAP3K19
ENSG00000123416	12	49521565	49525180	4	1	401656	1.7103	0.043609	TUBA1B
ENSG00000119283	1	231297858	231357302	180	30	401656	1.7102	0.043616	TRIM67
ENSG00000197852	1	112223252	112298446	229	36	401656	1.71	0.043633	FAM212B
ENSG00000104953	19	2977444	2995177	41	7	401656	1.7099	0.043642	TLE6
ENSG00000196381	19	38158652	38183223	54	11	401656	1.7098	0.043647	ZNF781
ENSG00000168116	6	56911347	56920023	7	2	401656	1.7097	0.043657	KIAA1586
ENSG00000130540	22	44220389	44258398	125	14	401656	1.7097	0.043659	SULT4A1
ENSG00000145216	4	54243810	55161439	2200	170	401656	1.7094	0.043686	FIP1L1
ENSG00000135144	12	113494514	113535833	130	26	401656	1.7094	0.043693	DTX1
ENSG00000234965	22	42307297	42310570	10	2	401656	1.7088	0.043741	SHISA8
ENSG00000225921	6	13615559	13632971	18	5	401656	1.7084	0.043784	NOL7
ENSG00000125734	19	6729925	6737614	25	8	401656	1.7081	0.043812	GPR108
ENSG00000114982	2	97258907	97308524	40	11	401656	1.7077	0.043847	KANSL3
ENSG00000172046	3	49145479	49158371	9	4	401656	1.7072	0.043892	USP19
ENSG00000107771	10	86088342	86278273	488	30	401656	1.7067	0.043935	CCSER2
ENSG00000165156	8	124260696	124287781	11	6	401656	1.7066	0.043944	ZHX1
ENSG00000119938	10	93388199	93392811	5	3	401656	1.7062	0.043988	PPP1R3C
ENSG00000164047	3	48264837	48266981	1	1	401656	1.706	0.044	CAMP
ENSG00000126266	19	35842445	35843367	1	1	401656	1.706	0.044	FFAR1
ENSG00000145817	5	143537723	143550278	43	7	401656	1.7057	0.044028	YIPF5
ENSG00000114302	3	48782030	48885279	71	12	401656	1.7057	0.04403	PRKAR2A
ENSG00000142686	1	36179476	36185073	7	3	401656	1.7055	0.044048	C1orf216
ENSG00000164808	8	48173167	48648868	228	36	401656	1.7048	0.044118	SPIDR
[truncated: 16,635 more rows]

## Sheet: Supplementary Figure 4
Gene-property analysis in MAGMA
Tissue (GTEx v6)	OBS_GENES	BETA	BETA_STD	SE	P
Artery_Tibial	16728	0.0398	0.104	0.0116	0.00029893
Artery_Coronary	16728	0.0477	0.125	0.014	0.00032855
Nerve_Tibial	16728	0.0371	0.1	0.0126	0.0015694
Artery_Aorta	16728	0.0344	0.0896	0.012	0.0021326
Cells_Transformed_fibroblasts	16728	0.023	0.0604	0.00829	0.0027844
Adipose_Subcutaneous	16728	0.032	0.0854	0.0125	0.0053311
Ovary	16728	0.0277	0.0736	0.0112	0.0068007
Cervix_Endocervix	16728	0.0346	0.0927	0.0143	0.0078109
Uterus	16728	0.0321	0.0858	0.0134	0.0082374
Cervix_Ectocervix	16728	0.035	0.0908	0.0159	0.014043
Fallopian_Tube	16728	0.0279	0.0742	0.0147	0.028701
Esophagus_Gastroesophageal_Junction	16728	0.0234	0.0609	0.0151	0.060263
Adipose_Visceral_Omentum	16728	0.0184	0.0485	0.0129	0.077293
Colon_Sigmoid	16728	0.0183	0.0477	0.0145	0.10254
Testis	16728	0.00748	0.0205	0.00591	0.10308
Breast_Mammary_Tissue	16728	0.0181	0.0479	0.0152	0.11685
Heart_Atrial_Appendage	16728	0.0122	0.0299	0.0108	0.13038
Esophagus_Muscularis	16728	0.0146	0.038	0.0144	0.15488
Vagina	16728	0.0116	0.0301	0.0134	0.19474
Bladder	16728	0.00836	0.0221	0.0144	0.28006
Muscle_Skeletal	16728	0.002	0.00475	0.00767	0.39734
Small_Intestine_Terminal_Ileum	16728	4.08e-05	0.000106	0.00959	0.4983
Pituitary	16728	-0.000257	-0.000675	0.00994	0.5103
Brain_Cerebellum	16728	-0.000472	-0.00125	0.00708	0.52658
Prostate	16728	-0.00175	-0.00465	0.014	0.54973
Kidney_Cortex	16728	-0.00184	-0.00469	0.0108	0.56767
Skin_Sun_Exposed_Lower_leg	16728	-0.00167	-0.00441	0.00881	0.57505
Adrenal_Gland	16728	-0.00268	-0.00708	0.0111	0.59533
Lung	16728	-0.00325	-0.00865	0.011	0.61625
Brain_Cerebellar_Hemisphere	16728	-0.00266	-0.00705	0.00686	0.65108
Spleen	16728	-0.00332	-0.00902	0.00819	0.6573
Thyroid	16728	-0.00477	-0.0129	0.0116	0.65943
Whole_Blood	16728	-0.00317	-0.00708	0.00632	0.69175
Skin_Not_Sun_Exposed_Suprapubic	16728	-0.00535	-0.0141	0.00887	0.72682
Cells_EBV-transformed_lymphocytes	16728	-0.00363	-0.00987	0.00567	0.73904
Heart_Left_Ventricle	16728	-0.00688	-0.0163	0.00992	0.7559
Esophagus_Mucosa	16728	-0.00699	-0.018	0.00853	0.79395
Minor_Salivary_Gland	16728	-0.00949	-0.0241	0.0114	0.7975
Colon_Transverse	16728	-0.0104	-0.0266	0.0124	0.79863
Stomach	16728	-0.0121	-0.0302	0.014	0.8055
Brain_Cortex	16728	-0.00918	-0.0236	0.00801	0.87409
Liver	16728	-0.00895	-0.0214	0.00703	0.89841
Brain_Spinal_cord_cervical_c-1	16728	-0.0131	-0.0315	0.00997	0.9061
Brain_Amygdala	16728	-0.0148	-0.0358	0.0091	0.94757
Brain_Hippocampus	16728	-0.0153	-0.0369	0.00914	0.95254
Pancreas	16728	-0.0164	-0.0373	0.00961	0.95616
Brain_Substantia_nigra	16728	-0.0181	-0.0438	0.0101	0.96372
Brain_Frontal_Cortex_BA9	16728	-0.0142	-0.0365	0.0078	0.96533
Brain_Hypothalamus	16728	-0.017	-0.0423	0.00924	0.96717
Brain_Anterior_cingulate_cortex_BA24	16728	-0.0161	-0.04	0.00826	0.9742
Brain_Caudate_basal_ganglia	16728	-0.019	-0.047	0.00905	0.98212
Brain_Putamen_basal_ganglia	16728	-0.0208	-0.05	0.00912	0.9886
Brain_Nucleus_accumbens_basal_ganglia	16728	-0.0197	-0.0489	0.00863	0.98894

## Sheet: Supplementary Figure 5 
Partitioned CTS heritability across genomic functional categories
Category	Enrichment	Enrichment_std_error	Enrichment_p
Coding (1.4%)	-1.70452	2.68009	0.303142
Conserved (2.6%)	10.8468	2.95824	0.00127104
CTCF (2.4%)	3.06069	2.55796	0.418682
DGF (13.6%)	2.95727	1.17516	0.0929021
DHS (16.6%)	2.51721	1.04821	0.14824
FANTOM5 Enhancer (0.4%)	-1.44604	6.79816	0.719238
Enhancer (4.2%)	4.03456	1.63008	0.0532822
FetalDHS (8.3%)	2.77266	1.62004	0.270163
H3K27ac(Hnisz) (38.9%)	1.48518	0.14774	0.000948793
H3K27ac(PGC2) (26.9%)	1.52881	0.313002	0.0883773
H3K4me1 (42.4%)	1.9018	0.246867	0.00051627
H3K4me3 (13.3%)	3.5748	0.697006	0.000226641
H3K9ac (12.5%)	4.14307	0.684724	1.5242e-06
Intron (38.7%)	1.30197	0.126454	0.0140458
PromoterFlanking (0.8%)	2.04292	5.21755	0.841743
Promoter (4.6%)	1.89887	1.1407	0.427977
Repressed (46.1%)	0.506172	0.243746	0.044482
SuperEnhancer (16.7%)	1.80289	0.229938	0.000450543
TFBS (13.1%)	2.62096	0.944541	0.0859763
Transcribed (34.6%)	1.51312	0.302736	0.0900556
TSS (17.8%)	0.894285	2.47324	0.965923
3-prime UTR (1.1%)	0.246944	2.49626	0.763619
5-prime UTR (0.5%)	-2.104	4.86398	0.516625
Weak Enhancer (2.1%)	1.59611	2.84955	0.834438
